# Supplementary material for: Genetic variation in IL-4 activated tissue resident macrophages determines strain-specific synergistic responses to LPS epigenetically
Source: Nat Commun. 2025 Jan 25;16:1030. doi: 10.1038/s41467-025-56379-8 (PMC11762786; doi:10.1038/s41467-025-56379-8)
Supplement: Supplementary file 4 — Source Data [file 41467_2025_56379_MOESM4_ESM.zip]

Archive with 12 entries (12 files):
- souce data fig2e.xlsx
- souce data fig3e.xlsx
- souce data fig4c.xlsx
- souce data fig5c.xlsx
- souce data fig5d.xlsx
- souce data suply fig1b.xlsx
- souce data suply fig2a_right.xlsx
- souce data suply fig3d.xlsx
- souce data suply fig3f.xlsx
- souce data suply fig4c.xlsx
- souce data suply fig5a.xlsx
- souce data suply fig5b.xlsx
