# Supplementary material for: Genetic variation in IL-4 activated tissue resident macrophages determines strain-specific synergistic responses to LPS epigenetically
Source: Nat Commun. 2025 Jan 25;16:1030. doi: 10.1038/s41467-025-56379-8 (PMC11762786; doi:10.1038/s41467-025-56379-8)
Supplement: Supplementary file 4 — Source Data [file 41467_2025_56379_MOESM4_ESM.zip › souce data fig2e.xlsx]

## Sheet: Sheet1
PU.1 family motif
	BL/6-con	BL/6-IL4	BALB/c-con	BALB/c-IL4
SpiB	-6.62398	12.5376	-13.3945	-2.48447
Etv2	-2.0976	4.41914	0.434018	-4.75456
Elk4	-2.03424	0.923818	4.71442	-3.37275
ELF5	-1.54684	3.72983	-1.98604	-2.60079
ERG	-1.42593	1.75156	3.07271	-3.48877
ETS1	-1.02164	1.06702	3.5391	-3.95312
Fli1	-1.02051	1.14884	3.4079	-3.6134
ELF3	-0.53226	2.03126	0.573456	-2.25174
EHF	-0.37196	1.43569	1.45136	-2.26599
Elf4	-0.29086	1.67979	1.16109	-2.82123
ETV1	-0.27744	0.151625	4.70187	-3.94474
RUNX2	-0.27679	1.13314	-0.46357	-1.24373
ETV4	-0.18983	0.220702	4.60933	-3.82344
ELF1	-0.11516	1.19756	1.72751	-3.08142
Elk1	0.111252	-1.47319	5.73827	-3.23412
SPDEF	0.18166	-1.17915	4.86669	-2.78451
IRF8	1.13302	3.16701	-0.03447	-6.09127
NF-κB family motif
	BL/6-con	BL/6-IL4	BALB/c-con	BALB/c-IL4
RELA	-0.26176	6.53245	-3.16366	-7.87892
REL	1.68064	4.93989	-2.57888	-7.09933
NFKB2	1.52187	3.9247	0.164586	-5.85463
NFKB1	0.746973	3.30806	0.636733	-6.63298
AP.1 family motif
	BL/6-con	BL/6-IL4	BALB/c-con	BALB/c-IL4
FOS::JUN	-4.9297	-12.7371	17.4792	9.93118
MAF::NFE2	-4.27964	-3.62699	3.6465	6.69062
Fosl1	-3.84676	-12.1513	17.9305	9.50659
JUN(var.2)	-3.80153	-13.5404	19.6761	9.34917
Junb	-3.5688	-14.6279	20.0699	9.66998
Fosl2	-3.50244	-14.3674	19.7739	9.70956
Fos	-3.44487	-13.3247	20.078	9.24399
Jund	-3.05837	-13.9778	21.3501	10.0375
Jdp2	-2.88971	-14.7107	19.3327	11.1264
Nfe2	-2.66485	-12.289	17.5484	8.34418
NRL	-9.28091	10.1749	-11.6539	0.248751
Mafk	-2.49967	4.88353	-10.3458	1.14731
JUND(var.2)	-2.09215	-5.83758	7.18021	3.82169
Cebpa	-1.89913	-4.07664	-3.98195	11.8568
Cebpe	-1.63811	-0.53659	-6.86792	5.81723
Cebpb	-1.61582	-0.51314	-6.80322	5.74165
Cebpg	-1.05558	-0.2414	-7.0586	5.04699
Cebpd	-1.03609	0.077649	-5.24174	3.84523
Batf3	-0.88883	-4.25919	7.79947	-0.2316
BATF::JUN	-0.62433	-1.24982	1.05003	0.623749
Maff	-0.54277	0.380105	-1.71611	0.341958
Mafg	-0.47804	0.11023	-1.15189	0.341434
Xbp1	-0.30056	-1.05908	3.15602	-0.9714
JDP2(var.2)	-0.25715	-3.48693	7.44414	-0.96476
Creb3	0.069288	-0.01386	2.68478	-2.69115
Jun	0.43362	0.065245	1.14863	-0.42804
Nfil3	0.440916	-1.92601	-1.40662	2.65224
Atf4	0.581811	0.07338	0.427666	-0.41271
Creb1	0.734879	-2.05915	6.35233	-3.42928
Atf7	0.744333	-4.36606	8.42413	-1.14346
STATs family motif
	BL/6-con	BL/6-IL4	BALB/c-con	BALB/c-IL4
STAT1	-0.934328	2.6633	-2.43446	-0.340424
STAT1::STAT2	0.699429	1.90673	-0.64898	-1.08902
STAT3	-1.04998	3.09394	-2.90079	-0.588538
IRF family motif
	BL/6-con	BL/6-IL4	BALB/c-con	BALB/c-IL4
IRF1	0.797058	2.03235	-0.562693	-1.17324
IRF2	1.36465	3.73121	-1.31833	-2.34626
IRF7	0.415727	0.412193	-0.0540479	-0.373017
IRF8	1.13302	3.167	-0.0344723	-6.09127
IRF9	0.972511	0.87264	-0.188626	-0.859023
