# Supplementary material for: Genetic variation in IL-4 activated tissue resident macrophages determines strain-specific synergistic responses to LPS epigenetically
Source: Nat Commun. 2025 Jan 25;16:1030. doi: 10.1038/s41467-025-56379-8 (PMC11762786; doi:10.1038/s41467-025-56379-8)
Supplement: Supplementary file 4 — Source Data [file 41467_2025_56379_MOESM4_ESM.zip › souce data fig3e.xlsx]

## Sheet: Sheet1
	Bl/6_Ctrl			Bl/6_IL-4			Bl/6_LPS			Bl/6_LPS_IL-4			BALB/c_Ctrl			BALB/c_IL-4			BALB/c_LPS			BALB_IL-4_LPS
Adgrl2	26	30	16	195	132	159	77	95	75	1870	1139	1820	66	52	61	71	78	62	183	139	209	236	339	251
Edn1	30	39	31	15	9	7	424	517	329	1804	2057	1672	9	4	6	3	12	5	494	633	493	543	619	620
Ccl12	7	3	6	6	26	4	22	25	23	95	464	114	1	3	2	2	3	2	36	27	20	33	93	43
Ccl2	462	386	404	195	349	199	4305	6596	3472	7376	13318	6877	330	535	394	422	419	386	6919	7638	7217	5500	7495	5193
Ccl7	227	222	180	93	229	107	3292	4827	2892	7416	14843	7033	133	247	177	159	148	143	7996	8886	8612	4578	6716	4403
Ccl9	11980	8320	9213	37623	37854	30801	17087	17856	14483	60161	54617	53600	8926	8231	9863	14575	25309	14633	15194	14503	15932	22679	35843	20800
