# Supplementary material for: Genetic variation in IL-4 activated tissue resident macrophages determines strain-specific synergistic responses to LPS epigenetically
Source: Nat Commun. 2025 Jan 25;16:1030. doi: 10.1038/s41467-025-56379-8 (PMC11762786; doi:10.1038/s41467-025-56379-8)
Supplement: Supplementary file 4 — Source Data [file 41467_2025_56379_MOESM4_ESM.zip › souce data fig4c.xlsx]

## Sheet: Sheet1
BL/6		BALB/c		BL/6		BALB/c
Ctrl	IL-4	Ctrl	IL-4	Ctrl	IL-4	Ctrl	IL-4
9781.01	23303.7	17340	36555.7	3167.66	6380.37	6433.11	11280.5
1185.24	2408.84	1303.99	2244.53	1276.62	2562.31	2435.33	4231.91
706.541	1608.18	943.203	1817.08	6068.33	17211.5	8722.96	20602.9
3918.45	8716.6	6376	11747.9	8119.53	16496.2	12206	20566.5
25029.1	55932.3	37634.6	68804.1	2357.65	11850.2	438.556	1833.44
4862.13	10314	7430.67	12796.4	1152.32	2870.97	1327.13	2690.24
18365.9	40146.8	21315.7	37212.3	297.046	1276.63	610.192	2116.97
1567.34	3217	1561.83	2551.82	2376.33	4765.03	2952.8	4773.92
669.243	1408.25	942.883	1561.78	1406.38	2903.06	1802.3	2979.13
29729	62952.3	55969.2	93231.7	698.98	1425.59	719.542	1169.17
3861.23	14225.7	3653.95	10499.3	1256.46	2771.72	1745.84	3071.62
418.336	1117.51	582.249	1207.08	1848.44	3877.62	2719.75	4516.02
10894.4	26093.2	23955.8	44027.1	702.613	1447.93	3063.89	4969.07
544.546	1203.63	939.896	1521.56	652.399	1484.77	712.32	1270.97
4332.8	8872.03	5828.66	8752.78	95.1399	317.671	403.432	1054.72
7876.46	19763.8	21382.2	39324.6	729.607	1618.91	496.907	858.288
1388.5	2839.27	2119.02	3170.77	4178.45	9694.46	7321.14	12921.7
702.555	1544	1019.4	1625.11	1319.7	3176.36	1233.39	2257.93
635.602	1806.35	563.191	1161.13	2047.86	4222.45	1351.82	2075.93
1130.47	3129.57	730.108	1454.85	1551.91	3951.83	2250.7	4242.33
1255.81	2586.68	1287.26	1875.7	957.286	3192.38	1148.37	2812.05
1385.82	3468.79	2894.95	5122.52	1105.58	3212.44	777.308	1647.08
1238.66	2482.12	2245.2	3174.35	216.986	477.534	290.156	465.102
473.936	2016.08	1395.44	4152.31	281.57	766.236	535.237	1052.74
2656.37	5433.82	3912.01	5543.23	651.251	2024.82	979.548	2182.77
380.757	805.624	1256.21	1838.22	746.688	1705.04	1446.58	2368.62
1040.67	2207.15	2140.61	3115.06	24922	50977.8	37430.8	54883.8
2260.85	5756.02	3957.95	6865.82	1144.16	2835.73	1570.38	2783.92
1180.87	2917.32	1409.12	2365.4	669.303	1350.9	1003.51	1438.16
775.797	2088.57	1298.89	2373.93	3312.79	8041.38	3818.2	6573.07
8176.52	16858.3	7546.96	10490.5	242.051	925.594	585.078	1584.21
3257.06	8194.18	2864.38	4859.11	1704.78	3695.03	1868.88	2862.17
353.913	729.751	284.81	395.472	6163.99	14067.7	7039.97	11343.5
2053.23	4210.76	4710.65	6484.58	1098.75	2956.29	1969.73	3742.68
2622.91	6337.34	4202.88	6757.76	402.16	985.763	712.843	1227.84
721.839	2093.33	1414.06	2718.53	2817.43	8343.65	4798.02	9959.24
122.308	374.564	289.045	581.889	3060.89	6126.27	4109.32	5676.47
642.072	1409.23	1302.07	1872.76	215.761	1843.34	72.8555	422.337
2803.12	8083.31	1790.09	3348.66	551.896	1149.2	867.923	1229.07
2234.8	4504.51	2924.84	3804.62	5772.59	12818.7	8076.33	12132.7
4833.86	28793.5	19884.5	75752.6	1396.05	3567.96	1543.9	2656.41
554.02	1122.45	1131.27	1459.68	488.567	1226.81	689.372	1160.78
497.103	1192.65	1023.37	1561.57	6510.93	15118.9	15642.3	24339.1
2676.54	5531.64	4397.71	5766.97	141.62	399.05	225.373	423.37
87.6707	223.542	119.188	192.718	169.854	476.218	157.945	294.731
3217.69	7213.86	3986.64	5644.57	180.824	467.011	256.813	441.512
2608.53	5478.17	2977.89	3944.95	2705.98	11086.9	5838.97	15833.9
1023.46	2485.94	690.449	1055.66	1281.25	2740.31	1476.89	2084.79
755.356	2148.87	1103.17	1950.77	1485.17	3369.2	1963.22	2914.33
441.592	1071.02	573.851	863.636	467.613	1285.08	677.598	1213.72
916.47	2295.76	1802.63	2794.19	2217.05	5418.27	2881.13	4571.84
108.176	219.752	97.3171	122.294	162.951	338.444	113.718	152.132
5608.07	11387.5	7450.74	9360.66	356.19	713.775	693.719	898.418
7314.38	26977.2	11500.5	26102.3	221.211	567.553	313.107	518.189
153.55	447.945	282.384	505.158	293.705	1394.36	388.963	1177.7
23296	55062	33130.2	47476.2	422.74	2427.15	434.925	1588.39
186.427	389.733	127.974	159.462	1003.86	2986.15	1624.41	3072.8
5291.09	11052.2	6125.52	7548.86	3378.81	7612.02	5994.27	8566.41
1384.49	3620.1	1452.77	2227.58	1809.52	3671.52	2538.59	3260.99
188.259	920.288	140.676	394.251	1464.94	4904.82	502.065	1065.84
1525.1	3558.54	2091.08	2793.74	201.404	516.736	195.125	314.517
1543.67	3735.24	1614.48	2238.18	905.594	2138.73	525.992	780.717
738.13	1497.65	658.559	764.27	563.091	1186.44	3441.34	4535.18
50.0784	114.707	117.506	152.307	1007.91	2533.09	1582.16	2488.68
711.022	1859.5	1256.47	1850.53	623.084	1559.58	854.762	1331.19
2617.12	5836.09	4176.99	5237.59	195.976	497.08	220.944	347.064
1524.68	3523.16	2632.96	3403.26	150.328	444.595	232.213	425.669
9372.53	18912.1	15853	17760.3	2134.34	6054.69	4213.61	7382.32
102.511	287.842	187.077	289.978	59.7323	174.96	75.8571	137.321
2560.14	5972.18	3482.77	4458.16	12311.5	32134.9	35823.2	57687.3
683.834	1445.87	413.178	473.789	7829.98	16283.5	20037.6	25605.9
69319.5	263170	138443	284504	2209.44	4697.39	2491.78	3249.11
626.659	1596.65	1013.83	1388.21	579.617	1402.59	894.239	1317.4
684.282	1521.83	1315.33	1562.21	81.6869	217.779	145.7	234.861
40.055	135.678	26.5561	47.4815	1501.82	4180.42	2056.52	3470.16
1080.7	2455.74	3153.92	3726.32	41313.6	129029	49365	93280.4
109.489	415.623	117.662	230.954	3570.35	7205.41	6037.53	7352.92
17697.3	49102.5	22465.4	32001.4	1418.45	4484.77	1916.85	3602.36
88.2706	346.049	50.9457	102.842	162.859	978.549	468.156	1677.41
329.975	680.255	521.929	549.708	103.243	253.219	120.45	175.79
897.306	3206.29	2682.45	4847.83	2195.2	5216.87	2938.89	4150.47
1454.62	2931.02	2131.04	2162.43	497.395	1005.22	529.785	635.568
4215.9	8806.35	4320.09	4541.76	323.06	683.09	461.918	578.889
57.4379	215.805	125.149	233.669	785.067	3296.26	274.741	682.191
5064.97	14500.5	5608.24	7982.79	112.545	324.585	239.596	406.104
1016.16	2922.95	1454.67	2076.24	401.115	1041.26	503.015	769.307
2196.2	5851.75	5422.5	7007.34	5452.98	18426.2	18091	36019.4
353.301	2531.33	199.874	692.845	140.254	458.116	61.9075	118.818
1325.91	5337.28	1335.83	2566.6	226.33	461.018	269.255	320.406
3253.1	6709.6	2992.67	2873.05	2005.39	5684.02	4870.44	8071.92
174.208	386.391	497.79	507.051	16269.2	35585.8	56209.7	71787.6
2641.44	5729.44	1828.93	1817.35	6469.44	13471.5	8048.04	9783.33
32.357	85.695	52.4656	62.5507	496.893	1235.3	717.783	1035.26
636.775	1741.96	601.96	734.95	1442.37	2956.72	3116.16	3651.56
138.802	558.187	126.582	221.485	81822.1	269764	156948	295285
2876.57	9566.52	4017.13	5746.21	2501.23	5415.55	3730.56	4601.16
42.6902	121.044	23.3783	27.481	97.8139	199	261.408	301.971
177.346	376.106	172.666	154.49	306.079	917.606	457.229	778.881
69.1637	361.89	166.783	371.737	154.845	323.315	342.772	403.307
466.409	2083.09	987.946	1822.14	52.565	143.15	30.9885	47.349
1689.81	4027.69	4329.92	4258.48	190.368	583.318	408.579	709.433
1692.06	3564.24	3243.51	2788.91	215.824	551.972	222.413	320.028
2198.31	8662.63	3897.1	6266.44	1863.16	4545.56	1161.35	1592.95
30.5157	67.9001	43.384	39.0074	1683.07	4816.23	1265.58	2025.86
158.477	549.603	143.58	198.871	1010.52	2094.79	1614.92	1869.64
104.949	292.011	91.247	100.995	26.1419	60.4432	1105.17	1432.69
1391.36	4424.35	1762.35	2195.16	59.0445	128.423	97.8923	118.254
1847.81	3706.06	456.523	355.872	2807.09	10325.7	6156.57	12576.5
188.286	469.382	181.798	175.096	4965.66	10026.1	6009.8	6694.38
73.8834	154.061	147.942	118.573	905.838	2112.86	1069.22	1371.39
715.898	2205.85	957.757	1113.51	535.786	1106.09	576.88	653.012
41.056	151.758	487.212	676.305	50.3121	246.566	82.5049	218.283
846.993	2104.26	1119.11	1036.61	3013.55	9862.66	5348.91	9415.23
237.573	932.541	626.895	912.255	1209.87	2709.96	1408.51	1680.55
4299.8	10185.9	20119	17349.5	328.826	731.697	468.913	558.071
715.872	1719.43	2450.23	2139.55	24.0112	55.5048	143.378	176.976
39.0563	122.66	92.7361	102.97	7635.26	21708.2	39966	60266.5
95.4036	565.476	75.1009	155.241	29533.5	121090	36284.2	78568.1
2.01596	44.096	19.6415	141.936	3993.11	8465.38	6429.75	7201.4
20.1067	43.788	14.3907	10.0384	163.447	595.327	277.508	528.206
122.125	261.99	128.329	87.7615	14.6145	64.836	71.8466	166.61
35.3605	76.0632	42.8089	29.362	241.873	1184.79	309.155	794.016
3781.07	10565.6	7615.79	6697.09	86.3062	197.266	117.429	140.376
394.123	1437.65	115.655	133.223	73.1932	725.523	48.2691	253.701
30.5806	138.467	23.464	32.8216	1044.45	2473.56	1483.9	1821.94
752.171	1880.49	1977.19	1523.45	995.975	3464.45	1602.69	2886.4
23.6717	81.0754	127.705	134.146	252.465	562.327	367.369	423.822
1525.67	5325.45	5343.79	5660.57	60.2055	132.028	31.9303	36.2662
139.173	394.738	243.549	210.182	60.7058	501.313	167.953	716.708
375.662	1120.96	829.64	748.547	27.7883	92.1505	2045.68	3508.29
140.103	606.16	327.604	427.593	91.4612	204.268	203.715	234.709
66.0259	267.506	363.847	435.513	1940.22	4570.45	1793.64	2155.67
18.0234	53.6106	28.421	24.6665	110.128	282.995	731.485	951.125
34.8387	134.129	62.0283	68.9833	5147.42	13358.7	14622.8	19289.3
49.0146	157.099	22.2813	20.6265	25.8562	112.951	149.652	331.981
244.846	1564.82	861.603	1521.49	11.0568	116.132	67.4583	366.704
885.091	3074.52	2185.29	2028.03	1470.63	3338.51	1909.88	2195.07
59.9793	136.322	77.7127	43.4604	53.1721	352.591	76.3187	253.621
1658.42	5540.26	3105.79	2537.78	2565.47	5879.94	1916.43	2203.99
69.1618	1107.89	50.0162	192.824	19.6362	146.678	76.625	284.201
4.52861	19.9719	11.7181	12.192	5240.58	11935.7	8651.41	9780.23
12.0605	36.7869	16.8954	11.6282	80.0501	163.058	179.017	181.271
140.541	988.721	779.747	1215.88	605.394	1724.13	1270.29	1784.27
3531.14	14330.2	16169	14514.8	153.288	363.887	441.659	515.682
8.15475	21.4438	15.9512	9.30435	3398.61	6966.18	7421.9	7491.26
62.4735	170.618	319.953	187.163	72.4469	189.958	377.084	483.57
68.5511	465.391	283.067	407.782	756.712	1898.34	820.878	1003.87
3.58371	49.9423	8.57986	24.8358	64.6299	141.327	125.281	133.558
1127.17	3102.88	1849.46	1044.98	822.748	2411.37	1158.05	1641.12
1.50288	4.26604	35.1311	20.071	1564.15	4536.57	3724.8	5168.81
208.925	602.894	969.453	513.487	51.7523	110.582	68.5874	69.7516
22.3986	95.4841	20.2446	15.4977	3865.84	10419.5	4968.21	6353.21
114.466	679.904	1869.1	1920.86	35.5447	83.0134	198.237	221.989
9.398	431.878	5.7222	44.245	260.289	579.97	370.835	389.029
32.0799	266.738	48.2364	64.8092	58.8238	140.222	97.6282	108.786
4.50616	27.9376	6.32527	6.05144	86.9713	337.801	20.038	35.9378
35.8322	257.27	40.6933	41.7614	78.3151	306.192	236.905	431.78
12.485	197.363	74.725	152.929	56.2633	202.248	225.957	380.442
19.9381	226.074	36.7781	48.7896	23.8827	73.7811	46.3762	66.2505
6.86537	105.344	2.66973	4.85961	211.41	440.382	597.886	576.933
0.880018	39.4129	15.6937	76.4171	75529.3	318140	221414	431049
4.59028	17.608	11.5859	4.75177	652.644	1758.17	859.812	1064.42
1.80494	20.6032	11.3885	13.5648	22.1239	57.1508	52.9589	62.5337
980.276	2877.5	2316.19	620.451	21.3908	96.6611	62.2551	132.333
3.84087	169.116	328.706	1302.46	251.806	1064.53	68.9587	132.113
0.300823	9.31647	12.1356	29.7775	1150.6	2717.56	1654.31	1780.45
3.86085	32.6316	4.38389	2.59683	593.391	2750.38	401.645	841.128
75.7655	936.133	1289.81	1159.44	451.814	1176.13	599.953	693.476
1	6.67089	16.6331	44.205	28.6198	97.5021	121.468	185.116
1.39186	68.2022	2.16407	6.4269	32.0361	118.44	19.8319	32.6881
2.16817	42.3022	3.12442	3.04609	51.8471	147.467	80.6485	99.1594
2.98331	177.312	3.53026	9.81272	18.7238	282.537	14.796	97.5584
3.90575	143.157	159.329	264.58	18.5614	65.9506	39.703	60.7462
1.20206	64.5612	3.55813	6.36579	1762.18	6944.57	1951.26	3326.37
0.322037	10.5688	33.7281	36.7854	36.1692	88.4735	103.756	109.54
1.20206	219.205	2.00402	10.421	1558.65	5659.85	1582.86	2474
0.278372	42.0662	1.86254	5.26111	1014.89	2512.64	3413.07	3628.68
0.289506	3.73046	5.41513	1.38307	69.8669	154.866	176.558	167.595
7.20738	10180.3	221.659	6121.15	59.4447	238.506	94.0239	161.174
1	4.22504	289.632	107.223	118.219	333.887	224.904	271.95
				73.0226	272.422	127.589	201.319
				16.9014	35.3413	63.8513	55.4992
				823.495	2014.13	2360.07	2411.6
				344.686	803.882	371.237	361.55
				205.908	758.273	210.917	321.871
				1973.02	4294.11	4318.19	3897.77
				1385.21	11873.8	6257.65	22216
				500.526	1137.02	44502	41694.8
				267.228	818.228	544.86	687.477
				165.005	559.816	223.025	311.967
				273.801	605.334	798.912	722.464
				188.505	436.574	485.77	460.623
				30.2325	97.9825	30.7032	39.8263
				1395.89	12616.2	419.282	1516.62
				6.13644	1173.03	12.6832	909.218
				2742.23	5615.69	2701.77	2173.05
				2081.93	4164.06	2957.67	2293.04
				21323.2	62103.8	53908	60519.8
				253.21	604.2	248.886	226.904
				1433.53	9178.17	786.317	1911.63
				22.959	62.9152	24.7862	25.8253
				26.8945	98.9773	69.2234	96.4365
				33.1994	99.6302	43.5765	49.8637
				26.1284	123.314	15.4338	26.6423
				355.969	1785.85	280.391	528.928
				76.3774	237.419	138.906	162.615
				500.856	1639.1	355.635	432.988
				37.5082	137.741	102.015	139.688
				97.4143	277.964	197.348	206.6
				3272.99	10602.8	6828.35	8105.42
				227.408	467.873	104.955	79.2028
				115.479	292.713	89.8831	82.1388
				955.695	3029.77	531.199	607.944
				3277.84	7170.6	7055.19	5553.28
				825.156	2841.64	1168.58	1447.28
				110.325	369.332	84.0239	100.487
				57.2458	119.072	141.557	104.815
				154.242	438.368	185.177	186.184
				166.88	600.157	3150.5	3991.13
				14.6544	45.6246	29.2767	31.2964
				45.4351	145.651	14.8913	16.059
				992.61	2058.31	651.637	457.866
				77.9789	162.635	116.75	82.5181
				2.10205	13.5731	75.507	166.93
				65.8774	273.188	153.229	209.365
				97.2129	224.46	179.998	136.303
				850.278	4835.12	5528.36	10269
				10.5813	36.0971	283.455	306.774
				38.1949	79.0235	52.4114	34.3973
				35.333	124.541	70.6939	77.4313
				216.716	745.602	407.439	437.164
				66.3315	252.791	172.061	204.694
				146.47	329.599	307.937	216.133
				27.2305	55.4181	16.197	10.1004
				64.4296	175.795	249.355	207.41
				96.0797	342.009	46.5153	50.002
				229.121	1352.6	2437.8	4294.43
				785.098	3064.09	912.205	1056.7
				3541.89	16742.9	1902.83	2636.4
				12.4875	49.9959	27.2287	31.7303
				10.4291	54.9941	6.89357	10.6311
				5.79431	31.7807	26.6442	42.3926
				342.94	1632.02	950.807	1271.73
				131.646	485.604	147.882	152.137
				57.4442	1712.06	271.934	2218.14
				25.0634	243.228	27.6531	73.7324
				7.84257	26.743	31.4272	29.798
				26.881	106.263	33.1667	34.2303
				16.1809	64.2451	45.9704	48.0618
				30.2125	216.306	31.8608	58.8987
				9.03229	22.1556	10.2545	6.44026
				19.5512	41.8466	25.5888	13.9171
				42.4715	201.964	36.6622	44.39
				91.8455	245.907	343.356	232.185
				38.8604	470.598	62.9442	189.175
				6.73437	36.7381	7.89558	10.6445
				544.11	2501.68	1171.01	1318.12
				98.6235	341.152	138.486	116.592
				294.112	1079.61	1805.92	1600.59
				19.7483	83.6632	147.012	151.019
				66.2019	360.693	773.744	1007.63
				20.4724	1062.73	9.63283	120.678
				4.93279	27.8151	11.5826	16.7261
				6.20256	50.9804	18.3983	34.9151
				22.0804	442.243	206.995	942.568
				10.2992	71.3691	6.61749	10.1952
				103.385	255.796	200.264	112.374
				160.557	1112.49	216.876	335.624
				1144.61	2971.21	5840.18	3341.26
				32.1186	71.1386	98.7969	48.0051
				11.7773	47.8591	17.3267	14.5788
				81.0467	401.485	490.677	510.271
				20.194	316.287	32.5498	105.737
				3.34901	21.9212	11.3401	15.3705
				9.61396	142.969	5.8499	17.4111
				20.7157	89.44	58.2751	47.0181
				133.399	1203.02	2230.89	3709.21
				315.493	4389.21	593.495	1528.21
				5.86042	33.3778	8.22499	8.65528
				17.3592	146.146	19.1476	29.6089
				35.0056	71.5262	192.668	68.8716
				2.1245	23.5155	31.3899	59.2058
				3.5176	11.4343	11.9755	6.14694
				47.914	383.336	97.1997	121.927
				356.359	1333.25	412.842	233.018
				17.2022	259.286	37.8728	85.9184
				40.7974	343.553	31.7262	39.4382
				3.58495	16.4143	21.4022	14.2862
				114.275	444.657	142.438	80.3498
				2.63882	38.6891	3.16608	6.3925
				0.880018	8.65201	10.1849	13.4558
				39.9624	142.385	77.6313	37.386
				199.422	6375.56	58.9642	250.495
				0.278372	8.19946	17.1666	56.4072
				3.90575	34.1938	13.6108	15.0949
				2.72615	9.99792	24.413	11.0975
				3.37146	29.2829	6.26263	6.78766
				15.0201	44.633	52.3862	17.994
				3.3041	15.7312	5.59003	3.10019
				12.4201	26.3218	13.3558	3.03273
				4.48371	17.4648	2.90862	1.15176
				4.71965	45.7143	8.19022	7.41637
				20.4464	330.333	67.5185	98.9136
				0.600408	5.76517	6.89357	5.73776
				1.24572	15.0228	135.953	143.975
				20.7537	373.339	23.0558	35.3817
				3.39143	50.2276	19.8037	22.657
				2599.3	12703.7	19013.8	6630.76
				1	4.59481	5.86369	11.6486
				4.09555	11.4591	33.3522	6.08516
				1	4.52823	341.699	623.294
				716.967	10607.6	6125.6	5690.67
				1.41431	13.4262	5.14464	3.03273
				85.0414	381.291	31.6262	8.64894
				1	2.37402	27.2218	22.7798
				1.50164	29.4427	2.42395	2.62354
				13.7763	58.5852	1.20013	0
				1	10.565	3.5929	9.76062
				1	7.28743	12.2099	21.8101
				0.857567	49.0575	10.4586	22.435
				0.579195	19.9579	4.99385	5.60852
				1	7.48085	2.1293	3.0531
				3.66981	16.1816	2.97126	0.361435
				1	5.94648	9.30457	9.31747
				1.15839	18.475	1.12729	0.361435
				0.322037	12.5706	2.56301	1.88097
				0.579195	101.156	2.30555	7.14142
				1	8.19506	12.225	7.2031
				1	9.76271	1.66772	1.12438
				1	8.28916	1.82088	0.769954
				1	39.0431	4.21216	1.93507
