# Supplementary material for: Genetic variation in IL-4 activated tissue resident macrophages determines strain-specific synergistic responses to LPS epigenetically
Source: Nat Commun. 2025 Jan 25;16:1030. doi: 10.1038/s41467-025-56379-8 (PMC11762786; doi:10.1038/s41467-025-56379-8)
Supplement: Supplementary file 4 — Source Data [file 41467_2025_56379_MOESM4_ESM.zip › souce data fig5c.xlsx]

## Sheet: Sheet1
Fig.5c left	BL/6	BALB/c		Fig.5c right	BL/6	BALB/c
	6789692	12996767			9122380	17565960
	6539227	12026693			6445270	5134988
	6415550	10393749			4516770	4839315
	5124988	5172707			4148320	3346500
	4172026	4866195			3983550	3335056
	3869368	3465346			3591800	2869153
	3396736	3097023			3162410	2731440
	3365452	2976893			3150360	2695654
	3058051	2911172			3050150	2491949
	3048921	2899591			2982800	2454927
	2922726	2866097			2976890	2266355
	2812274	2845029			2907020	2167696
	2757850	2771628			2783500	2107853
	2757314	2708445			2782350	1899298
	2715457	2586658			2637390	1826693
	2698033	2581341			2559080	1775485
	2640893	2528117			2479460	1742267
	2639088	2499983			2469910	1721061
	2537604	2479907			2388410	1700512
	2463500	2423227			2271870	1694760
	2453255	2358707			2234340	1662253
	2444392	2342212			2211540	1645905
	2391068	2236404			2165490	1626335
	2354225	2227279			2139090	1533993
	2231865	2163060			2069720	1515971
	2143420	2135335			2053990	1442983
	2115401	2134383			2011000	1430666
	2087853	2091002			2007350	1417361
	2056051	2069716			2001480	1416383
	2005749	2040013			1927400	1296070
	1980029	2001683			1877080	1243595
	1915617	1957619			1867280	1236460
	1905056	1942192			1849480	1136966
	1857158	1918110			1817480	1106745
	1853509	1917828			1787890	1057974
	1841864	1849480			1745030	954217
	1839530	1745269			1727770	948717
	1834014	1705881			1725460	942673
	1805916	1700512			1713340	942166
	1726464	1695994			1710920	926742
	1704314	1659840			1699620	875810
	1677880	1658373			1661970	873510
	1579005	1602332			1657900	865548
	1537848	1572666			1613550	860479
	1515921	1556095			1606870	855761
	1489064	1442712			1545970	852713
	1484716	1407363			1545590	815563
	1450507	1382183			1508790	808137
	1414401	1343559			1508720	780100
	1386455	1324126			1418500	779182
	1385079	1312846			1417360	778268
	1361309	1311361			1397620	733786
	1358065	1296070			1383620	723181
	1333966	1239423			1336270	712953
	1322267	1235455			1323060	710348
	1309869	1224969			1322430	702143
	1289753	1204679			1321150	696612
	1286272	1188748			1317990	644298
	1272440	1178342			1299400	642168
	1251971	1150282			1289750	639962
	1249863	1149703			1218030	631115
	1249623	1138161			1206410	624777
	1213510	1124538			1171740	621970
	1104112	1116429			1139360	586207
	1094906	1112009			1121590	584965
	1083447	1094182			1085440	582672
	1080476	1079204			1077620	567664
	1061573	1075092			1071160	557571
	1039981	1057320			1056100	551957
	1027306	1054655			1021220	534175
	1010666	1004502			1008380	532164
	964223	988720			980664	530188
	960722	971451			967342	526075
	955995	963127			948542	523932
	950641	960838			945052	517299
	948899	945673			944375	516304
	944992	922852			923728	512448
	938354	915887			922414	508900
	924476	900408			912036	508466
	916689	898873			907473	496808
	912469	891811			905887	486295
	902508	891793			898873	484855
	894897	891787			863089	472219
	893606	889419			863066	470681
	891732	889392			854809	460123
	890923	883636			846433	459637
	878655	878702			842104	456103
	863597	877234			841705	454475
	860479	872319			841341	449568
	860454	865548			838398	440923
	845345	860224			834732	436000
	845064	855761			834183	431051
	844515	854875			832903	430403
	842454	853781			828443	429103
	835044	849786			825937	422396
	832231	845439			816556	418784
	829786	835898			799766	417711
	821140	829350			791225	413803
	813270	801489			789686	404176
	807927	801225			780864	401414
	805888	789719			776723	400364
	801082	784805			773795	395116
	796866	783895			773493	393493
	795608	770954			769350	392864
	789466	762896			767388	387552
	785540	752414			750502	378965
	778883	745305			749813	375671
	778704	731685			749813	364114
	774622	724759			741093	363793
	772845	716153			737303	361913
	770567	714419			736630	361820
	762927	714325			729703	360646
	753733	712953			716243	359928
	753702	712060			709805	358552
	753339	701964			705037	358043
	744934	701030			696810	350897
	736634	690965			692376	349592
	730323	689747			685545	348375
	727327	682315			684588	347436
	725181	681798			681160	338378
	703308	677334			674810	338140
	702776	663101			674466	322233
	701613	649616			667328	316156
	700574	648993			664254	310392
	699286	648667			661076	309653
	690610	647844			649840	308472
	688611	645285			645972	307746
	686985	644588			633064	306061
	678957	644509			632935	302492
	673453	644298			624193	299455
	673180	642168			624116	299058
	670074	636691			622476	298717
	656853	634466			620509	288574
	655686	631115			614045	288109
	651796	630758			598985	283994
	651766	620986			598849	260681
	650951	617938			592970	255604
	646516	617558			590413	254119
	644438	610120			579747	252951
	644185	602851			576760	251497
	641232	596179			571091	251306
	634711	589213			566198	250609
	633523	586962			562229	248305
	624940	586207			562181	248231
	619123	581936			556250	243238
	615576	571285			554951	242558
	596637	570650			549917	242288
	595657	531755			548161	241994
	591807	530188			546056	239382
	589355	529152			540468	239292
	587348	526992			539833	239150
	580499	523645			537995	234764
	578398	517408			535351	232547
	575791	516998			534691	231535
	573511	516298			534668	229783
	560739	506541			531285	224850
	555363	496808			529984	222817
	549562	493502			528226	219919
	546075	492207			526534	219919
	543538	487541			521790	215470
	542815	486295			519152	211621
	542458	484855			517864	211430
	540756	483523			517277	210861
	540746	482774			513623	209793
	528226	473613			512251	208869
	526893	473181			511523	208821
	524572	472437			508989	207478
	522809	467590			508069	207379
	522610	466316			506217	206598
	516948	464753			502269	206323
	515574	462727			501907	200731
	514093	462310			493113	200538
	510685	457391			491919	196914
	509139	456855			490538	196692
	508489	448214			482346	195157
	506501	443629			482191	194613
	505763	436095			478666	192868
	504958	434989			476412	189696
	503990	427915			475803	188838
	503575	427614			473171	188322
	502448	426915			469996	184450
	501136	426896			466364	184303
	499225	424738			464753	179769
	498645	418784			462437	179411
	498466	414629			458496	178703
	496304	409667			457571	178615
	495818	409585			457391	175304
	495056	408990			450120	175223
	495022	408326			443781	174802
	494759	404844			443369	172690
	492010	404117			440636	172055
	490789	403739			438502	172028
	488281	397352			428220	168528
	483427	395532			421936	168119
	481972	390084			417947	167933
	480211	389374			404579	167815
	476645	388498			403739	164982
	475942	380924			401860	163062
	474542	380693			401611	162083
	473276	379900			400334	161520
	472143	378965			398990	159065
	471867	376599			394391	157327
	471283	374449			392737	156375
	468234	373806			391981	156285
	467458	373621			389205	152839
	462266	372269			388682	152649
	462070	364886			383615	146070
	461808	363139			378726	144663
	461652	362744			374886	142410
	458137	360646			374802	142111
	453771	360094			373650	141790
	450462	358552			373570	141320
	444176	356641			372776	140606
	442864	353275			372234	140312
	438276	350897			363446	140032
	434312	348375			362555	139338
	433778	348315			360588	137845
	433739	344191			359271	134710
	429926	344135			358086	134695
	428103	343441			357776	134070
	424863	343089			355829	133574
	421004	341829			355771	133475
	420723	333958			353806	133075
	420679	333111			350320	132049
	419665	332240			344686	129552
	419558	330366			340705	127035
	419037	320198			336646	126921
	412832	315948			335863	126281
	409873	315306			335115	126007
	407382	312766			334338	125967
	405494	311955			333311	125268
	401631	310382			328132	124992
	401135	308472			327918	124863
	400348	306869			325920	121999
	398653	306049			323728	121870
	398305	305759			316641	121297
	396390	305019			315087	120139
	396104	304207			312138	119508
	391948	302823			310152	118854
	390774	301654			306869	118410
	389778	301467			305611	118315
	386008	300418			305229	117387
	385785	300004			304682	116793
	378592	298978			303538	116516
	376787	297666			302643	116122
	373724	295163			299558	114090
	371078	292503			296909	113619
	363816	292184			291356	113091
	362730	290417			290417	112720
	357102	289081			287591	112419
	356606	287591			284582	111564
	355111	286476			284180	110244
	354232	285271			283401	108644
	352316	284582			282190	108495
	347694	283866			282184	107506
	347211	282991			280908	107376
	343494	282639			280133	106807
	342549	278871			277498	105876
	341991	278443			274698	105504
	341827	277863			270927	105395
	340211	277525			269013	105205
	340176	275567			267990	104810
	337097	275471			265969	104792
	336828	273241			264144	104365
	336239	272563			263744	104359
	334820	271080			263262	103179
	333480	270992			262944	102209
	332474	270752			261247	102085
	331366	269702			258971	102015
	331237	269439			258771	101800
	329387	269013			258410	101153
	329058	264913			257174	99801
	328437	264763			255033	99427
	326272	264682			254994	97900
	325768	261338			250258	97714
	325236	259922			250094	97658
	322665	257990			248588	97235
	322607	257798			247123	96884
	322297	256892			245440	96787
	322096	255711			245045	96546
	320124	255597			242022	96524
	320036	255435			239942	96417
	319527	253794			238897	96371
	315675	249913			238614	96091
	314237	248462			238565	95478
	312577	247793			238429	95384
	312226	247504			237747	94948
	311295	245854			236994	94909
	310203	244960			236662	93172
	305864	244663			235253	92925
	305229	242558			234967	92502
	304965	238001			234338	91634
	304668	235987			233384	90732
	303695	235835			230166	90562
	302178	232246			229391	89965
	300260	231535			227818	89912
	297306	229219			227211	88328
	294181	224098			225518	88314
	293880	221229			224825	88287
	293685	220966			223709	87991
	292624	220924			222564	87402
	291061	218247			222083	87330
	290573	217974			220540	87252
	289997	216832			220292	86930
	288726	213840			218552	86610
	288603	212941			217932	85864
	288199	212901			217913	85821
	286582	212440			217421	84563
	286236	211830			217148	84253
	285704	211621			213879	83805
	284969	210620			213815	83689
	283487	209879			207666	83238
	280908	209532			207640	82871
	280503	208869			206870	82837
	279562	207851			206386	82832
	279135	207346			205524	82295
	276519	207034			204545	81984
	276045	205802			202988	81760
	275519	205524			202687	81254
	274838	204569			201659	81220
	273960	204251			198301	81054
	271871	199315			198144	80948
	269325	199090			196325	80939
	269301	198698			195386	80161
	268673	198301			193523	79446
	267425	197316			193165	79379
	265777	195865			190396	78954
	264801	195721			189960	78905
	264144	195715			189138	78792
	263649	195597			189083	78348
	262620	194613			188225	78065
	260459	193217			188194	77813
	259945	189666			184490	77692
	258645	188419			183950	77548
	258129	188160			182632	77379
	257356	187914			182238	77278
	257278	185777			181088	77242
	255554	185620			179714	76946
	255353	184970			177544	75808
	254246	184628			177279	75502
	254119	182984			175539	75455
	251497	182349			173980	75087
	250270	180645			173918	74370
	249471	180604			173807	73439
	248458	179731			173558	72791
	247767	178638			172320	72412
	243609	178380			171158	72254
	242809	177999			170645	71957
	241306	177544			169731	71747
	240499	175990			168832	70975
	237791	175610			168658	70900
	237585	175135			167959	70257
	234170	173558			167851	70036
	232350	173116			166129	69827
	231628	172055			165450	69759
	229930	171806			164991	69446
	229707	171303			162630	69084
	229366	171215			161236	68441
	229292	171158			159310	67809
	227927	170339			156877	67719
	226815	169271			156346	67503
	226166	168988			155592	67496
	226031	167269			155590	67069
	225853	166149			153266	66895
	223060	165732			153194	66710
	222761	165429			150728	66151
	221336	164268			150268	65921
	221046	163883			149550	65761
	220685	163709			149232	65346
	219249	161791			149193	65182
	217282	161618			148688	65086
	217172	161520			148456	64919
	216379	161300			147886	64509
	216142	161058			147792	64500
	215983	160240			147762	64310
	213381	159550			146635	63611
	212817	158178			146541	63551
	212599	157959			146149	62864
	210685	155854			144837	62790
	210466	155111			144380	62415
	209391	154508			143776	61746
	208677	154380			143754	61486
	208616	154183			143179	61308
	208292	153879			142648	59976
	207472	153394			142115	59875
	206825	151866			141605	59677
	206323	151654			140742	57694
	206103	151523			140718	56847
	204893	151194			140604	56763
	202294	150611			140282	56266
	201825	150502			139603	54886
	201760	148334			138934	54316
	201430	148238			138594	53658
	200607	147586			138389	53463
	200523	147433			138205	53460
	200115	146735			136843	53161
	199036	146723			136620	52806
	197493	146053			136326	52723
	196885	145576			134757	52499
	196576	144449			133586	52404
	196108	144215			132797	52402
	195667	143776			132544	52362
	195485	143614			132194	52072
	195001	142253			131693	51695
	194912	142226			131313	51239
	192834	141746			131007	51119
	191167	141708			130831	50893
	191021	140718			130808	50143
	190612	140606			129490	49883
	190538	140573			128145	49514
	189839	140320			127685	49472
	189093	139329			127393	49236
	189093	138934			127169	48897
	187732	138384			126730	48643
	186514	137519			126337	47660
	185814	137406			126274	47034
	184926	137039			126137	47021
	184490	136997			125763	46364
	184221	136962			125268	45674
	183855	136776			124676	45100
	182760	136298			124365	44993
	182329	133615			124298	44832
	181706	133431			124280	44626
	181337	133186			123452	44593
	181105	133157			123077	44301
	181021	132192			123037	43774
	180812	132003			122567	43448
	180673	131528			120013	43442
	179831	131493			119015	43040
	177394	131030			118721	42734
	177321	130977			118534	42691
	177229	130657			118439	42260
	176137	130415			117995	42097
	175998	130121			117576	41712
	175858	129977			117551	41646
	175223	129552			117519	41524
	175141	129393			117109	41277
	174950	129316			116963	41144
	174802	128730			116829	41086
	173767	128682			116769	40780
	173431	128553			116691	40620
	173249	128069			116635	40553
	172489	127991			116494	40480
	171796	127816			116308	39844
	171650	127551			116247	39512
	171337	127116			116097	39510
	171088	127107			116072	39087
	170605	127069			115790	37751
	170250	126425			115462	37198
	169874	126401			115072	36453
	168416	126104			114450	35288
	168208	125809			113360	34941
	168208	125539			113211	34739
	168181	125076			112060	34461
	168141	124991			110988	34060
	167444	124911			110346	33143
	166526	124359			109963	32708
	166447	123231			109728	32398
	165573	122196			109637	31606
	165492	122104			109469	30550
	165421	121828			108710	30262
	165049	121469			108702	29950
	164762	120849			108553	29900
	164572	120845			108209	29607
	164060	120249			107925	29288
	163927	119757			107659	28526
	163801	119695			107234	28093
	162194	119105			106768	27671
	162081	118929			105286	27330
	161208	118885			105230	27068
	161179	118687			104880	26574
	161155	118088			104390	26465
	160850	117637			104210	26221
	160537	117562			104084	25884
	159829	117388			103881	24912
	159351	117328			103850	24559
	158615	117041			103782	23806
	158528	117036			103726	23795
	157912	116829			103505	23409
	157893	116793			103478	22888
	157873	116231			103457	22216
	155843	115935			103082	21619
	155691	114713			102622	21322
	154337	114519			102430	20964
	153905	114090			102172	20689
	152357	113650			102001	20518
	152309	113555			101427	20168
	152000	113246			101325	19823
	151597	112843			100857	19492
	151425	112025			100737	19107
	150994	111994			100415	18901
	150986	111386			100386	18820
	150392	110719			100303	18505
	149398	110569			99974	18503
	149327	110458			99893	18140
	148952	109228			99545	17900
	148944	108317			99507	17026
	148906	107853			99402	16591
	148286	107468			99146	16482
	147670	107119			99068	16275
	147261	106463			98885	16260
	146898	106430			98418	16161
	146663	106308			98353	16158
	146562	106294			98139	15225
	146543	105792			97803	14234
	146375	105395			97760	14107
	145606	104237			97579	13700
	145570	103586			97385	13162
	144772	103393			97369	13039
	144644	103126			97269	12265
	144233	102749			97051	12211
	144039	102292			97032	12163
	144028	101805			96602	11216
	143902	101799			96241	11156
	143228	101657			96186	11051
	143020	101002			95597	11037
	142936	100856			95597	10885
	142883	100280			95582	9809
	142787	99974			95492	9730
	142724	99921			94773	9248
	142509	99661			94697	8980
	142295	99642			94519	8852
	141970	99540			94331	8752
	141967	98906			94194	8727
	141525	98777			94152	7942
	140594	98499			93816	7284
	140512	98330			93516	6808
	140327	97788			93138	6689
	140261	97752			92214	5754
	140119	97679			92163	5654
	140088	96884			92131	5347
	140042	96691			92010	4715
	140032	96417			91878	4485
	139876	96417			91658	4467
	139235	96201			91589	4203
	139220	95754			91204	3876
	139140	95450			91083	3819
	138635	95166			90979	3407
	138389	95106			90842	2414
	138278	94707			90531	1731
	138149	94195			90526	1346
	138144	92661			89628	214
	137921	92281			89188	100
	137759	91514			89175
	137387	91241			89067
	137001	90954			88431
	136673	90842			88375
	136364	90789			88346
	136342	90778			87724
	136108	90495			87207
	135510	90486			86620
	135124	90402			85624
	135105	90346			85475
	134694	90178			85439
	134657	90141			85071
	134466	90044			84093
	134316	89992			83840
	134295	89965			83672
	134213	89957			83032
	133910	89628			82602
	133639	89359			82590
	133532	89309			82458
	132761	89193			82452
	132224	89138			82136
	132194	89035			81581
	132149	88650			81433
	132015	88531			81360
	131960	88262			80839
	131822	87978			80707
	131478	87814			80357
	130724	87668			79534
	130593	87640			79169
	130531	87445			78753
	130530	87200			78729
	130376	87062			78728
	130364	85801			78100
	130231	85692			78007
	129992	85319			77717
	129020	85272			77711
	128851	85232			77428
	128780	85230			77190
	128021	85036			76697
	127881	85023			76692
	127781	84829			76566
	127582	84773			76243
	127548	84701			76139
	127359	84163			75937
	127340	84053			75283
	127075	83927			75247
	127042	83891			74918
	126887	83566			74874
	126886	83298			73936
	126770	83271			73833
	125841	83222			73760
	125596	83221			73029
	125514	82906			73017
	125405	80948			72921
	125261	80524			72919
	125154	80217			72736
	125021	80193			72268
	124845	79542			72207
	124680	79381			72192
	124519	79299			71762
	124332	79132			71712
	123984	79116			71670
	123945	79037			71669
	123794	78996			71410
	123653	78981			71334
	123370	77525			71265
	123275	77395			71187
	122628	77379			71120
	122496	76981			71011
	122451	76150			70521
	122334	76139			70195
	122260	76093			70094
	122110	75862			69910
	121903	75772			69319
	121809	75206			69116
	121794	75186			69101
	121105	75161			68891
	121051	74795			68755
	120847	74419			68484
	120805	74401			68336
	120734	74011			68294
	120390	73105			68231
	120198	73038			68141
	119953	73012			67803
	119680	72684			67766
	119668	72560			67607
	119418	72515			67527
	119386	72412			67466
	119247	72301			66344
	118900	71934			66183
	118802	71636			66076
	118543	71410			66054
	118525	71357			65945
	118378	71237			65641
	118271	70691			65454
	118158	70257			65442
	117839	70195			65422
	117769	70013			64936
	117740	69675			64401
	117713	69446			64356
	117552	68760			64199
	117450	68635			63978
	117384	68451			63279
	117314	67909			63038
	117203	67885			62841
	117033	67783			62357
	116967	67265			62329
	116899	67220			61705
	116525	66403			61538
	116361	66142			60887
	116342	65937			60742
	116330	65848			60709
	115740	65717			60630
	115724	65550			60304
	115676	65357			60044
	115654	65213			59702
	115504	64936			59669
	115384	64636			59658
	115213	64500			59557
	115111	64376			59417
	114870	64273			59160
	114784	64165			59001
	114710	64158			58942
	114474	64034			58842
	114157	63684			58500
	114049	63657			58466
	113993	63552			58350
	113987	63229			58283
	113548	63082			58103
	113546	62893			58098
	113478	62260			58063
	113425	62162			58055
	113333	61804			58042
	113272	61775			57693
	113205	61746			57487
	113091	61678			57337
	112931	61538			57207
	112782	61383			56514
	112689	61265			56485
	112635	61065			56482
	112564	60836			56473
	112257	60621			56420
	112209	60496			55817
	111800	60195			55758
	111790	60123			55435
	111749	59932			55221
	111674	59910			54746
	111475	59887			54508
	111297	59852			54339
	111256	59850			54233
	110599	59597			54140
	110187	59516			54120
	109893	58764			53682
	109888	58600			53200
	109886	58583			53008
	109830	58441			52963
	109823	58418			52812
	109794	58347			52751
	109544	57899			52461
	109242	57857			52400
	109161	57857			52264
	109050	57727			52025
	108860	57607			51863
	108619	57465			51741
	108341	57291			51507
	108222	56921			51482
	108193	56755			50765
	108177	56737			50533
	108116	56420			50503
	108001	56344			50496
	107839	56241			50281
	107832	56184			50277
	107763	55983			50209
	107478	55977			50048
	107437	55210			49962
	107064	55140			49841
	106807	55059			49397
	106659	54667			49395
	106592	54632			49389
	106424	54514			49313
	106264	54369			49024
	106125	54209			48974
	106105	53814			48722
	106036	53728			48712
	106019	53690			48620
	105993	53206			48270
	105966	53120			48256
	105875	53101			48097
	105773	52810			48033
	105663	52789			47576
	105650	52766			47557
	105638	52641			47546
	105625	52605			47540
	105590	52481			47516
	105561	52400			47465
	105312	52294			47436
	105282	51760			47385
	105151	51114			47249
	105147	51052			46755
	105056	50952			46444
	104754	50933			46430
	104696	50749			46396
	104680	50739			46288
	104439	50675			46202
	104398	50629			45754
	104323	50281			45704
	103952	50272			45573
	103826	50143			45200
	103810	50072			44854
	103626	49644			44837
	103466	49324			44514
	103158	49258			44103
	102965	49055			44075
	102807	48708			43959
	102609	48666			43862
	102600	48665			43853
	102313	48145			43491
	102238	48122			43382
	102085	48097			43328
	102040	48033			43074
	101900	47920			43015
	101884	47886			43013
	101807	47744			42979
	101741	47664			42630
	100959	47660			42401
	100935	47540			42292
	100866	47280			42253
	100526	47257			42229
	100298	47008			41733
	100252	46990			41636
	100216	46779			41592
	100013	46603			41330
	99893	46342			40901
	99662	46318			40116
	99607	46222			40068
	99545	46153			40026
	99489	45948			40017
	99429	45946			39857
	99306	45631			39791
	99224	45540			39786
	98802	45475			39587
	98799	45451			39311
	98729	45343			39232
	98574	45288			38998
	98552	45274			38811
	98212	45228			38782
	98139	45056			38604
	98137	45024			38490
	98039	44854			38398
	97986	44722			38163
	97977	44534			38143
	97912	44448			38094
	97900	44215			38049
	97579	44185			37928
	97537	43986			37661
	97523	43892			37563
	97488	43817			37401
	97346	43806			37126
	97119	43505			36851
	97069	43382			36381
	96921	43140			36345
	96857	43032			36302
	96699	42997			36214
	96694	42691			36097
	96529	42495			36085
	96411	42417			35994
	96366	42190			35706
	95946	41753			35669
	95734	41654			35615
	95705	41593			35486
	95311	41570			35460
	95134	41567			35402
	95094	41458			35261
	94989	41341			35237
	94948	41140			35218
	94918	41140			35115
	94909	41047			34876
	94886	40540			34875
	94871	40209			34789
	94800	40035			34767
	94784	39782			34752
	94419	39656			34751
	94414	39395			34746
	94401	39185			34723
	94371	39082			34553
	94172	38697			34468
	94151	38431			34338
	94026	37869			34165
	93868	37833			33874
	93665	37699			33834
	93528	37659			33684
	93231	37635			33599
	93179	37577			33289
	93087	37476			32998
	92941	37424			32915
	92736	37224			32226
	92677	36963			32109
	92468	36805			32039
	92306	36724			31926
	92285	36435			31835
	92127	36226			31756
	91903	36176			31546
	91870	36072			30896
	91799	36046			30863
	91760	35585			30574
	91519	35099			30384
	91405	35046			30349
	91200	34876			30152
	91056	34876			29974
	91026	34535			29956
	90953	34528			29821
	90826	34461			29809
	90707	34427			29773
	90660	34425			29315
	90557	34342			28974
	90495	34189			28920
	90408	34147			28851
	90393	33875			28587
	90376	33875			28585
	90082	33871			28431
	89802	33763			28198
	89754	33744			28099
	89703	33401			27856
	89635	33323			27696
	89342	33197			27514
	89136	33197			27469
	88952	33196			27430
	88828	33124			27200
	88780	33074			27060
	88727	32982			27047
	88694	32934			26907
	88552	32898			26736
	88495	32679			26513
	88450	32039			26370
	88295	31866			26369
	88293	31849			26325
	88234	31819			26272
	88098	31627			25884
	88065	31586			25761
	88040	31523			25578
	87990	31398			25106
	87882	31294			25026
	87855	30899			24876
	87714	30707			24847
	87406	30562			24840
	87252	30504			24632
	87155	30314			24567
	87064	30307			24460
	86957	30264			24289
	86929	30263			24243
	86764	30122			23790
	86266	29833			23196
	86045	29809			23186
	86036	29773			22946
	85865	29591			22705
	85864	29024			22671
	85797	28998			22639
	85512	28985			22593
	85453	28974			22390
	85248	28940			22209
	85233	28912			22171
	85102	28269			22009
	85087	28256			21965
	84768	28014			21907
	84765	27331			21852
	84760	27292			21849
	84718	27278			21654
	84701	26631			21597
	84691	26430			21573
	84686	26313			21487
	84571	26217			21361
	84534	25958			21294
	84394	25820			21016
	83939	25669			20842
	83773	25277			20821
	83659	25210			20690
	83517	25043			20561
	83280	24740			20540
	83238	24453			20538
	83228	23813			20500
	83227	23790			20404
	83210	23756			20124
	83201	23379			20116
	83172	23077			20087
	83062	22981			20005
	82942	22946			19966
	82905	22888			19839
	82864	22748			19659
	82837	22615			19436
	82832	22593			19415
	82741	22306			19101
	82545	22221			19043
	82318	22096			18921
	82285	22087			18582
	82266	21830			18579
	82169	21708			18423
	81907	21612			18102
	81598	21374			18002
	81568	21333			17870
	81548	21186			17857
	81528	21168			17846
	81377	21013			17800
	81320	20689			17306
	81277	20500			17242
	81148	20456			16977
	81146	20342			16631
	81051	20036			16459
	80861	19984			16083
	80855	19958			16013
	80772	19924			15913
	80739	19906			15805
	80647	19681			15343
	80484	19499			15158
	80223	19415			15115
	80056	18921			15074
	79881	18812			15056
	79823	18715			15049
	79818	18505			14936
	79775	18163			14931
	79761	18140			14812
	79665	18072			14706
	79580	17994			14579
	79460	17924			14268
	79416	17807			14140
	79379	17611			14130
	78984	17557			13980
	78961	17528			13800
	78905	17505			13684
	78717	17489			13313
	78329	17047			13111
	78317	17017			12697
	78123	16865			12554
	77828	16771			12443
	77825	16705			12267
	77813	16500			12255
	77813	16285			12038
	77805	16195			11957
	77402	15884			11775
	77389	15260			11706
	77367	15115			11677
	77242	15104			11502
	77160	14818			11199
	77086	14812			10969
	77071	14777			10516
	77054	14664			10358
	76986	14650			10349
	76946	14520			10270
	76632	14140			10262
	76623	14140			10173
	76572	13980			10165
	76546	13688			10149
	76289	13682			10105
	76251	13429			10097
	76166	13338			10019
	76155	13263			9990
	76101	13113			9843
	76031	13021			9821
	75847	12651			9648
	75794	12598			9610
	75633	12569			9416
	75622	12390			9127
	75502	12348			9003
	75502	12292			8812
	75304	11889			8722
	75086	11795			8526
	74997	11677			8483
	74887	11677			8408
	74818	11571			8138
	74802	11518			8110
	74563	11493			8105
	74523	11402			8029
	74251	11216			7994
	74250	11042			7863
	74203	10996			7609
	74156	10959			7575
	74148	10706			7109
	73934	10371			6926
	73897	10315			6918
	73880	10270			6553
	73864	10035			6438
	73760	9959			6417
	73728	9849			6255
	73673	9821			6236
	73449	9610			6194
	73400	9540			6102
	73295	9422			6072
	73226	9330			6033
	73216	8986			5609
	73180	8725			5579
	73146	8712			5541
	73123	8540			5481
	73029	8272			5449
	72931	8267			5441
	72895	8060			5288
	72892	8011			5105
	72697	7996			4999
	72648	7955			4854
	72596	7891			4848
	72382	7645			4818
	72326	7569			4725
	71873	7561			4636
	71747	7158			4423
	71645	7087			4405
	71642	7054			4277
	71456	7021			3755
	71426	7002			3745
	71328	6977			3401
	71307	6975			3223
	71030	6733			3136
	70975	6687			3062
	70949	6188			3011
	70939	6172			2934
	70804	5824			2909
	70519	5609			2723
	70262	5552			2370
	70188	5258			2228
	69839	5218			2201
	69759	5166			1989
	69573	4880			1889
	69509	4842			1681
	69369	4725			1637
	69319	4717			1627
	69277	4717			1493
	69212	4636			1388
	69205	4468			1293
	69169	4277			1202
	68796	4180			1083
	68755	4137			857
	68743	4028			856
	68599	3806			788
	68479	3745			676
	68348	3251			486
	68329	3197			243
	68211	3098			190
	68156	2659			180
	67860	2426
	67845	2217
	67809	2187
	67803	2116
	67755	2027
	67647	1802
	67634	1743
	67561	1686
	67481	1278
	67432	897
	67323	849
	67321	584
	67167	490
	67069	426
	67065	361
	67065	315
	67060	223
	67019	207
	66924	148
	66747	148
	66705	61
	66520
	66385
	65922
	65873
	65554
	65546
	64988
	64965
	64941
	64928
	64927
	64789
	64566
	64446
	64249
	64186
	64136
	64119
	64044
	63941
	63630
	63621
	63564
	63522
	63452
	63265
	63131
	63069
	62773
	62616
	62546
	62544
	62467
	62359
	62356
	62323
	62242
	62187
	62110
	61867
	61698
	61675
	61507
	61475
	61433
	61182
	61019
	60787
	60765
	60408
	60173
	60142
	59916
	59856
	59804
	59782
	59583
	59556
	59466
	59446
	59385
	59332
	59285
	58966
	58966
	58898
	58829
	58659
	58500
	58288
	58216
	58164
	58146
	58123
	57928
	57814
	57812
	57719
	57565
	57555
	57554
	57477
	57438
	57257
	57150
	57145
	57124
	56991
	56874
	56763
	56726
	56725
	56643
	56549
	56507
	56477
	56473
	56415
	56241
	56206
	55967
	55925
	55824
	55814
	55697
	55470
	55425
	55203
	54914
	54837
	54746
	54494
	54301
	54221
	54188
	54061
	53948
	53900
	53712
	53690
	53646
	53590
	53584
	53463
	53379
	53338
	53303
	53212
	53200
	53154
	53098
	52988
	52843
	52839
	52585
	52356
	52337
	52081
	52072
	52047
	51973
	51741
	51647
	51645
	51576
	51524
	51285
	51276
	51208
	51015
	51006
	50935
	50900
	50801
	50528
	50458
	50364
	50196
	50020
	49976
	49925
	49922
	49836
	49827
	49739
	49677
	49653
	49641
	49558
	49498
	49381
	49352
	49310
	49300
	49234
	49119
	49109
	48955
	48913
	48799
	48702
	48689
	48643
	48579
	48548
	48518
	48478
	48434
	48423
	48378
	48357
	48242
	48071
	47988
	47812
	47762
	47707
	47681
	47537
	47522
	47422
	47420
	47412
	47385
	47376
	47374
	47273
	47200
	47176
	47161
	47071
	46992
	46825
	46786
	46755
	46728
	46637
	46618
	46612
	46520
	46470
	46460
	46442
	46374
	46364
	46277
	46141
	46132
	46128
	46053
	46032
	45961
	45810
	45753
	45743
	45674
	45594
	45568
	45500
	45491
	45290
	45185
	45182
	45160
	45053
	45051
	44919
	44913
	44909
	44816
	44633
	44605
	44593
	44539
	44513
	44458
	44379
	44348
	44300
	44245
	44184
	44118
	44007
	43995
	43862
	43624
	43503
	43476
	43448
	43389
	43328
	43211
	43197
	43169
	43040
	42969
	42963
	42841
	42741
	42707
	42625
	42580
	42420
	42368
	42359
	42254
	42228
	42184
	42155
	42124
	41911
	41765
	41646
	41625
	41454
	41453
	41431
	41373
	41368
	41327
	41267
	41083
	40978
	40974
	40913
	40842
	40685
	40570
	40515
	40493
	40260
	40062
	40036
	39950
	39911
	39898
	39844
	39828
	39785
	39755
	39711
	39538
	39510
	39472
	39404
	39403
	39238
	39076
	39073
	38924
	38848
	38846
	38766
	38749
	38559
	38490
	38479
	38421
	38280
	38045
	37907
	37817
	37732
	37601
	37411
	37377
	37313
	37261
	37107
	37034
	36980
	36962
	36765
	36715
	36715
	36593
	36573
	36567
	36461
	36453
	36424
	36348
	36342
	36228
	36218
	36153
	36085
	36084
	36034
	35985
	35974
	35957
	35941
	35828
	35818
	35771
	35737
	35654
	35651
	35600
	35429
	35288
	35265
	35253
	35228
	35196
	35052
	35019
	34995
	34900
	34898
	34874
	34626
	34615
	34553
	34138
	33962
	33854
	33834
	33794
	33619
	33434
	33293
	33101
	32664
	32499
	32441
	32436
	32430
	32398
	32376
	32244
	31826
	31791
	31629
	31600
	31572
	31542
	31532
	31445
	31346
	31327
	31244
	31144
	31141
	31086
	31010
	30985
	30885
	30826
	30790
	30721
	30627
	30557
	30548
	30516
	30479
	30399
	30392
	30260
	30237
	30187
	30123
	30044
	29993
	29992
	29989
	29988
	29872
	29853
	29852
	29735
	29584
	29438
	29288
	29145
	29040
	29012
	28981
	28856
	28779
	28770
	28721
	28604
	28543
	28477
	28470
	28433
	28418
	28399
	28397
	28261
	28195
	28159
	28099
	28066
	28048
	28028
	27941
	27892
	27827
	27821
	27708
	27699
	27656
	27624
	27487
	27375
	27323
	27315
	27124
	27019
	27006
	26955
	26924
	26921
	26841
	26806
	26755
	26752
	26688
	26658
	26628
	26591
	26587
	26515
	26377
	26270
	26254
	26208
	26187
	26168
	25934
	25929
	25836
	25829
	25795
	25713
	25710
	25617
	25604
	25516
	25358
	25354
	25289
	25052
	25036
	24564
	24325
	24230
	24050
	24034
	23947
	23916
	23890
	23729
	23694
	23668
	23663
	23614
	23602
	23555
	23454
	23378
	23359
	23197
	23181
	23162
	23161
	23075
	23070
	23052
	22931
	22781
	22600
	22415
	22354
	22337
	22179
	22109
	22054
	21827
	21732
	21678
	21673
	21619
	21593
	21336
	21277
	21266
	21203
	21099
	21069
	20966
	20936
	20913
	20731
	20718
	20714
	20714
	20644
	20628
	20620
	20599
	20589
	20437
	20294
	20197
	20182
	20178
	20131
	20102
	20072
	20005
	19893
	19571
	19561
	19492
	19259
	19214
	19101
	18998
	18653
	18642
	18266
	18211
	18170
	18150
	18143
	18116
	18052
	17648
	17516
	17330
	17310
	17180
	17026
	16996
	16807
	16783
	16708
	16667
	16650
	16623
	16535
	16363
	16260
	16257
	16224
	16211
	16158
	16121
	16094
	16068
	16008
	16007
	15992
	15913
	15746
	15501
	15483
	15299
	15181
	15089
	15088
	15085
	15037
	14964
	14885
	14806
	14706
	14683
	14679
	14569
	14492
	14455
	14366
	14236
	14198
	14190
	14052
	14050
	14025
	13858
	13805
	13794
	13718
	13700
	13611
	13580
	13500
	13324
	13266
	13183
	13068
	13063
	13025
	12970
	12957
	12924
	12906
	12664
	12658
	12504
	12499
	12477
	12299
	12171
	12081
	12058
	12026
	11918
	11730
	11560
	11497
	11349
	11172
	11011
	10927
	10915
	10745
	10658
	10543
	10452
	10395
	10270
	10175
	10159
	10150
	10080
	9912
	9830
	9828
	9652
	9567
	9561
	9557
	9396
	9358
	9298
	9267
	8815
	8779
	8727
	8723
	8667
	8625
	8617
	8578
	8557
	8346
	8311
	8302
	8202
	8195
	8188
	8138
	8104
	8043
	8029
	7957
	7855
	7782
	7756
	7668
	7659
	7591
	7380
	7302
	7297
	7284
	7268
	7225
	7198
	7172
	7137
	7111
	7072
	7022
	6837
	6808
	6791
	6781
	6779
	6749
	6672
	6580
	6524
	6506
	6501
	6465
	6438
	6351
	6275
	6246
	6231
	6207
	6161
	6041
	5978
	5837
	5816
	5736
	5476
	5456
	5410
	5405
	5337
	5311
	5247
	5216
	5159
	5090
	5008
	4604
	4413
	4326
	4314
	4309
	4300
	4274
	4246
	4173
	4113
	3921
	3853
	3759
	3643
	3621
	3532
	3442
	3398
	3128
	3039
	3027
	2982
	2862
	2853
	2793
	2631
	2585
	2550
	2482
	2208
	2110
	2081
	2023
	1937
	1931
	1889
	1731
	1571
	1482
	1380
	1346
	1337
	1333
	1147
	1119
	1029
	1018
	971
	887
	861
	782
	773
	698
	666
	598
	584
	340
	226
	169
	100
	25
