# Supplementary material for: Genetic variation in IL-4 activated tissue resident macrophages determines strain-specific synergistic responses to LPS epigenetically
Source: Nat Commun. 2025 Jan 25;16:1030. doi: 10.1038/s41467-025-56379-8 (PMC11762786; doi:10.1038/s41467-025-56379-8)
Supplement: Supplementary file 4 — Source Data [file 41467_2025_56379_MOESM4_ESM.zip › souce data fig5d.xlsx]

## Sheet: Sheet1
BL/6		BALB/c
Ctrl	IL-4	Ctrl	IL-4
7.20738	10180.3	18.3473	525498
6.13644	1173.03	0.301534	1016.21
1.20206	219.205	9.07384	1418.74
0.579195	101.156	1.46359	89.7315
2.98331	177.312	0.603068	35.556
1.20206	64.5612	687.666	23280.8
20.4724	1062.73	6.50152	219.765
1.39186	68.2022	1.4567	37.899
9.398	431.878	4.90575	90.695
0.880018	39.4129	3.9292	59.3012
3.84087	169.116	65.2292	966.315
3.90575	143.157	6.35314	93.4618
199.422	6375.56	32870.8	468830
57.4442	1712.06	10.1849	126.252
0.278372	8.19946	1.70249	20.4031
2.01596	44.096	113.566	1348.41
22.0804	442.243	7.05362	78.1568
20.7537	373.339	5.68743	52.3352
20.4464	330.333	27.5974	236.897
69.1618	1107.89	7.59168	59.389
12.485	197.363	31.6962	242.448
20.194	316.287	0.364176	2.6172
6.86537	105.344	11.5326	77.3709
18.7238	282.537	3.09655	19.2533
17.2022	259.286	65.6089	376.108
9.61396	142.969	5698.6	32423.2
3.39143	50.2276	49.8672	282.031
716.967	10607.6	23.2506	126.771
315.493	4389.21	7.37136	39.6674
75.7655	936.133	36.3745	195.562
38.8604	470.598	27.5416	137.268
1.24572	15.0228	815.247	4017.39
19.9381	226.074	14.5826	70.0583
2.1245	23.5155	21.3209	100.164
11.0568	116.132	17.148	79.2658
73.1932	725.523	1	4.62136
25.0634	243.228	1.06465	4.91437
1395.89	12616.2	20.6088	91.9317
133.399	1203.02	38.4734	170.114
1385.21	11873.8	17.0923	73.3176
215.761	1843.34	1193.36	5041.72
40.7974	343.553	2.30555	9.7319
17.3592	146.146	24.2017	100.19
32.0799	266.738	88.6862	357.043
60.7058	501.313	10.3309	40.8884
6.20256	50.9804	0.301534	1.18549
47.914	383.336	15.5106	60.8628
19.6362	146.678	37.6036	146.721
35.8322	257.27	48025.4	186218
353.301	2531.33	0.967244	3.72822
30.2125	216.306	336.666	1283.16
140.541	988.721	8.14136	30.7332
10.2992	71.3691	28.0266	103.552
160.557	1112.49	583.021	2142.07
68.5511	465.391	97.3499	356.358
53.1721	352.591	23.3621	84.3955
2.10205	13.5731	25.1757	90.9063
1433.53	9178.17	44.5137	155.801
244.846	1564.82	22.4203	77.3844
162.859	978.549	44.5877	152.515
4833.86	28793.5	307.023	1042.39
114.466	679.904	22.0538	74.4946
95.4036	565.476	179.822	606.513
229.121	1352.6	107.766	362.921
422.74	2427.15	3.72749	12.4643
850.278	4835.12	25.9668	84.2961
66.2019	360.693	551.767	1779.3
10.4291	54.9941	173.028	540.527
69.1637	361.89	73.4566	224.701
2357.65	11850.2	682.025	2048.53
355.969	1785.85	179.689	538.641
81.0467	401.485	28.2492	84.5676
50.3121	246.566	1146.03	3382.33
241.873	1184.79	197.119	575.987
188.259	920.288	31.9534	92.2921
2599.3	12703.7	1006.41	2897.15
342.94	1632.02	26.1199	74.1548
42.4715	201.964	18.0574	50.9565
293.705	1394.36	52.843	148.801
3541.89	16742.9	497.281	1399.5
26.1284	123.314	100.2	281.383
593.391	2750.38	10.092	27.9296
544.11	2501.68	65.1156	179.385
1	4.52823	189.898	518.915
30.5806	138.467	173.411	469.861
21.3908	96.6611	1818.72	4925.45
85.0414	381.291	40.5336	108.647
466.409	2083.09	52.0241	138.623
14.6145	64.836	370.939	980.431
25.8562	112.951	38.1905	100.532
140.103	606.16	3682.57	9275.3
20.7157	89.44	45.7384	113.698
297.046	1276.63	1.09253	2.71081
22.3986	95.4841	51.6647	128.085
473.936	2016.08	65.5074	161.001
13.7763	58.5852	848.97	2086.19
19.7483	83.6632	167.422	408.727
251.806	1064.53	1.36619	3.32671
1	4.22504	675.433	1636.59
75529.3	318140	512.937	1241.83
785.067	3296.26	3.2566	7.85928
65.8774	273.188	183.587	442.856
29533.5	121090	30.3483	73.1617
2705.98	11086.9	179.275	427.988
3531.14	14330.2	39.0861	91.7812
66.0259	267.506	329.943	774.436
1325.91	5337.28	147.935	347.057
138.802	558.187	230.839	536.836
59.4447	238.506	122.087	282.91
16.1809	64.2451	28.4231	65.6644
26.881	106.263	435.877	1002.8
1762.18	6944.57	1416.55	3233.33
2198.31	8662.63	272.716	617.475
237.573	932.541	17.6189	39.8869
88.2706	346.049	134.173	301.745
78.3151	306.192	2754.63	6157.36
785.098	3064.09	54.0236	120.63
114.275	444.657	71.0791	157.988
86.9713	337.801	629.492	1394.73
34.8387	134.129	33.865	74.9263
242.051	925.594	524.811	1151.71
66.3315	252.791	43.1682	94.6231
69319.5	263170	24.4474	53.5876
109.489	415.623	201.296	437.18
57.4379	215.805	109.485	236.539
356.359	1333.25	295.471	638.323
73.0226	272.422	15.7216	33.8111
32.0361	118.44	105.069	225.082
41.056	151.758	2623.36	5609.62
131.646	485.604	127.271	271.535
7314.38	26977.2	15.2067	32.2395
3861.23	14225.7	16.0699	34.0497
205.908	758.273	83.8224	177.386
26.8945	98.9773	139.458	295.082
2807.09	10325.7	254.401	538.178
37.5082	137.741	1621.41	3417.13
90.8086	177.025	0.9749	4.4539
0	4.62977	435.082	493.853
0.634741	110.813	25.2125	124.428
7.90659	11153.1	0.275442	1.07434
1.31748	240.116	0.275442	921.143
1.31748	70.7235	13.7815	18.7826
15.1099	64.1946	1.3404	81.3422
4.28213	156.831	1	4.18927
3.2697	194.206	1.71117	2.84668
93.2531	418.067	6.25699	9.13238
786.096	11623.9	0.333961	2.37275
1.52739	74.7096	4.83841	6.85771
0	4.95897	3.07327	4.05932
2850.2	13919.5	8.30139	1286.01
83.0688	1025.71	33.2938	177.267
3.71961	55.0171	4.54054	5.81933
22.7596	409.076	1.76441	2.72495
1.36548	16.458	392.456	676.033
0	1.28924	1	1.6989
4.20992	185.322	16.7955	476333
1074.9	3152.89	0.550884	32.2295
22.4164	361.927	9.68065	12.0525
0.964005	43.1693	5.42465	8.72122
7.52848	115.408	5.51999	6.80301
16.4704	48.9155	4.78444	6.70442
21.8602	247.641	6.74407	35.9544
0.305477	8.98428	20.1856	67.5333
13.6915	216.202	1.18716	1.90708
218.697	6985.4	5.944	10.2072
43.8083	156.001	3.59717	53.7543
39.2883	281.897	15.1527	15.2866
125.308	487.537	2.98322	7.12365
44.7332	376.426	20.3474	20.5911
18.8667	284.062	1.73743	3.09489
390.779	1460.88	9.23875	25.3176
52.5281	419.969	20.6366	30.4958
35.1739	292.331	41.203	51.7888
2.32991	25.7728	13.3784	22.7884
10.3083	473.168	35.792	83.1956
125.54	744.968	59.7233	875.908
38.3773	78.3616	1.00188	2.45666
24.5619	104.614	20.6681	40.992
19.0416	160.161	33.1645	40.7544
229.07	660.716	446.187	765.786
345.927	4809.03	2.32733	3.90731
146.271	1318.1	11.4728	14.2054
22.7102	97.9509	76.7714	160.791
10.5407	156.626	4.4873	82.2098
54.8278	95.5987	16.833	23.3479
1235.93	3400.03	8.44013	13.4887
22.1418	346.519	1.25034	3.01554
88.8608	439.998	103.313	112.264
75.1793	509.954	27.7777	66.3172
68.5054	186.96	7.44808	27.8634
35.2236	77.9287	6.4588	70.8466
1255.07	3256.13	5.90719	6.41333
3872.06	15702.2	2.1082	8.82406
154.108	1083.47	5.81786	84.716
176.036	1219.13	0.884846	3.38007
113.362	280.281	23.0959	32.3737
11.2965	78.185	3.41251	11.3003
24.1987	484.498	292.167	483.67
6.79646	55.8497	1.55732	18.4984
22.4473	1164.47	2.59602	4.09629
72.5801	395.219	1.33584	34.3546
21.6502	91.6802	9.3618	10.9663
75.8491	1213.94	57.7014	112.013
322.481	1182.88	164.522	488.242
108.149	373.76	13.3507	63.5048
596.649	2741.14	23.7729	76.4123
1818.45	6071.41	14.2002	55.1675
65.759	149.363	128.584	236.907
42.6056	515.638	131.628	252.464
100.716	269.398	9.32498	114.437
46.5563	221.259	40.7611	141.224
204.992	334.974	10.5536	70.1362
33.1253	236.975	34.7218	60.1387
17.7475	70.3962	24.491	28.4559
29.4796	116.412	60.0878	340.894
970.467	3368.89	2.83465	17.4531
27.4853	266.46	30.859	55.6858
62.98	1875.85	30.3021	58.5155
268.468	1714.6	243.808	295.196
144.343	532.15	93.7618	96.2346
376.045	1788.34	16.1276	36.1538
136.664	241.041	7.46523	8.93937
53.7482	172.098	15.6443	66.4592
11.4325	60.2385	420.948	448.909
38.2058	146.96	25.2442	214.733
19.7648	58.7433	31.0202	67.9153
3883.87	18346.1	31.8364	44.2912
72.3969	293.136	81.2138	323.649
860.833	3357.83	63.8167	71.0847
251.232	1482.19	41.8846	103.059
105.333	374.773	434.921	483.397
153.629	664.251	164.632	549.761
49.3625	93.4231	16.5372	46.1884
411.891	1228.41	20.2514	38.7314
152.613	432.619	45.6745	255.661
1672.9	5835.29	28.7218	46.8404
70.6479	192.592	247.103	287.57
29.8551	60.7093	261.748	527.61
25.9494	88.8202	45.0946	59.98
824.739	2060.73	148.618	290.007
33.5343	151.685	58.5007	86.6309
160.589	361.149	189.998	225.906
72.7329	276.95	67.8204	101.54
237.622	816.988	33.2906	46.4034
38.7437	136.474	14.3902	30.6522
432.211	1575.34	66.3517	82.5191
41.8913	86.5962	114.286	144.733
11.6007	39.5634	77.3104	117.287
4146.07	11577.1	31.8155	49.0263
38.7573	83.3519	40.8169	138.254
133.903	287.064	3.38308	4.96
932.351	5297.81	184.29	291.191
106.597	245.848	55.9738	64.206
125.835	205.111	32.0277	41.3962
72.2275	299.374	12.7052	14.1347
34.1698	57.4167	27.3077	37.6114
12.5893	20.3674	56.7624	86.617
2.30613	14.8677	1963.68	2819.68
85.5088	178.205	777.323	1891.06
1088.4	2255.54	25.5381	31.9931
49.8244	159.589	89.0629	173.569
2.2097	48.3122	3632.93	4020.7
104.629	619.654	125.568	147.223
42.8218	134.406	21.39	76.4967
41.2773	66.168	39.5244	85.7684
182.997	657.453	135.439	314.589
169.131	480.383	424.662	777.943
1725.51	3294.09	32.971	55.9207
62.7731	130.438	43.0166	46.0897
3668.57	6564.26	37.2863	72.5058
120.976	404.701	64.1759	73.4145
904.856	3113.54	122.468	131.608
3594.3	7857.91	7.08322	7.89295
1047.92	3320.3	25.0187	37.4206
126.622	320.77	21.2821	114.909
784.961	1884.11	79.8953	117.27
83.0934	149.243	70.4669	114.348
4714.63	11160.9	15.0041	17.229
249.391	512.66	26.7299	32.0773
3588.8	11619	26.0304	48.7456
58.3511	89.2249	26.0133	59.5227
106.817	304.63	150.018	195.11
41.1174	150.935	151.44	287.432
260.498	1021.93	94.8777	136.549
549.204	1795.91	57.9155	93.2259
331.655	638.025	1296.62	2930.86
928.752	2305.89	37.371	41.8288
177.75	337.929	11.8166	22.9405
45.0055	166.289	50.2483	60.5809
83.7385	260.151	140.54	146.939
390.31	1957.03	30.627	63.0449
28.6524	135.127	35.4356	54.7402
784.97	2417.15	18.8669	83.3417
36.4021	109.153	22.8243	32.4408
29.4834	108.437	5.94928	199.21
25.1715	68.9224	106.22	147.601
1571.91	10057	127.692	267.469
8.56469	13.5215	112.896	233.754
277.662	661.99	30.9932	50.2096
415.573	686.592	126.188	232.285
81.0168	168.832	54.195	73.0697
23380.8	68054.7	25.4122	36.5904
29392.5	48849.2	23.9169	67.2251
206.474	514.27	16.7766	24.8877
2282.8	4562.76	194.065	277.989
127.362	194.651	85.8872	104.595
2026.19	4060.9	55.5564	93.3049
1177.92	2286.96	6.93929	53.8336
1525.67	4848.05	63.201	78.6485
3006.72	6153.94	85.0826	137.138
2654.06	3847.34	158.433	489.945
115.076	319.969	13.924	29.2242
698.976	1286.31	53.6045	74.9869
6.72468	1285.45	48.2473	87.3386
512.856	979.894	36.379	58.3337
143.293	187.052	35.504	41.8263
1530.71	13823.4	113.755	118.305
33.1499	107.342	70.2093	114.643
173.785	602.265	175.654	240.718
33.4621	74.4056	19.525	90.7937
517.352	828.17	108.772	154.953
65.5992	104.194	42.7208	69.6905
2410.53	9492.44	25.8667	76.6642
1855.38	3905.63	49.7647	54.3692
206.69	478.398	303.16	434.054
300.226	663.357	23.4291	31.0704
180.919	613.48	45.9103	53.408
293.023	896.607	23.0576	82.4022
549.95	1035.77	76.2447	95.4239
548.741	1245.98	58.4821	60.9706
1852.83	4413.55	61.37	109.58
103.158	187.819	34.4263	133.002
1518.83	13010.4	97.6607	157.912
511.44	2282.56	23.0762	25.7861
2163.35	4705.69	154.689	176.501
3126.9	4914.54	65.8746	83.6577
69.9933	138.53	23.0457	26.2264
225.786	830.902	45.6987	84.6034
377.93	880.876	232.913	487.83
902.957	2207.25	22.3786	48.5751
72.1545	96.0549	67.2531	203.684
18.5374	38.7345	32.0922	47.0349
75.8424	396.559	60.6478	91.8718
194.469	412.148	15.6983	71.8554
46.8109	132.637	169.696	273.266
80.084	298.507	146.748	170.922
197.229	264.382	46.2868	72.2024
413.302	755.009	47.3211	116.106
129.623	365.781	76.6931	88.6659
65.179	261.367	183.837	369.052
76.5967	169.708	117.683	150.454
1112.75	2753.2	81.7332	95.4218
3154.21	10482.5	188.749	212.387
1709.12	6201.68	124.171	176.305
39.6681	96.9242	218.927	438.892
1932.22	7609.54	43971.1	168796
20.3507	72.2537	17.2142	19.9964
20.5385	309.561	284.656	374.877
56.8408	161.528	53.5677	82.3851
367.224	604.719	89.4243	99.2152
152.219	611.68	775.081	785.614
803.099	1018.42	653.385	825.105
293.463	529.597	73.126	77.9966
107.464	205.896	867.134	1244.54
175.728	255.06	233.009	323.945
86.2248	138.446	86.2358	131.631
606.322	839.865	587.008	737.11
35.1344	129.823	274.234	433.727
31.3834	106.814	13.2551	17.2255
495.415	1288.8	339.62	888.701
136.924	192.326	168.086	401.417
71.3974	129.372	133.572	209.555
698.233	1908.86	60.5346	107.638
5250.8	8478.55	90.7916	137.297
169.995	312.437	87.5497	101.122
650.665	3013.65	67.0526	74.4621
35.4766	93.8853	41.6011	57.7385
1724.75	2929.75	2621.9	4628.89
33.1779	58.072	42.4513	72.8383
305.884	493.14	127.104	185.867
903.682	1398.47	22.428	26.5786
2193.5	4189.16	37.4629	40.2683
5366.17	8168.31	89.5378	123.822
1261.7	2977.74	47.8167	84.8912
977.459	1617.04	43.9133	45.3253
276.105	1166.45	134.054	183.394
23.4597	105.898	63.8689	87.0013
2896.34	6278.49	25.9726	26.3175
190.996	423.337	128.672	140.712
24.2551	62.6067	87.8589	99.3091
715.655	1926.61	61.0637	68.0423
82816.7	348603	45.9521	49.5851
2268.59	2806.86	14.7104	30.8638
231.794	482.553	25.6596	93.8572
26.1836	80.8352	65.3348	80.7772
3567.07	7352.65	136.968	221.233
11924.7	17070.3	214.541	363.311
261.868	375.024	27.1466	41.1711
61.6952	221.591	46.7353	51.4464
85.8638	335.487	40.7642	78.2829
877.404	1424.59	26.2547	29.6873
95.3664	370.148	111.787	256.437
64.5032	153.659	273.605	315.512
7627.05	9515.46	36.8958	37.101
285.423	635.513	75.2874	104.429
281.317	434.908	256.376	406.477
108.285	178.255	72.3859	91.9892
237.175	300.929	43.5804	49.4206
2301.45	3050.94	23.4324	31.5537
38.9712	90.9629	33.5068	44.274
4238.87	11417.5	571.31	785.402
493.144	668.92	73.3502	129.441
56.7474	121.18	746.277	3641.63
50071.5	97469.6	100.235	214.408
1453.95	5848.51	728.865	859.73
6923.3	12359.7	115.52	159.046
5843.21	9474.85	23.2122	23.2054
1715.11	4971.23	36.5697	55.3556
509.445	887.407	93.9626	130.366
731.879	1443.76	265.606	351.496
387.373	2773.61	35.2271	154.2
49.9488	91.6311	52.3782	52.919
701.014	1211.7	120.213	188.87
2792.73	5576.2	98.569	134.898
145.401	180.464	257.174	343.063
902.141	2642.46	50.4252	61.7825
2408.37	6412.21	3139.9	3570.76
1149.08	1870.43	174.063	231.315
70.8635	154.881	285.917	344.954
829.747	2080.21	558.951	606.791
292.103	576.062	91.5966	170.195
79.425	208.126	40.0761	42.9477
78.4105	104.123	146.438	181.013
990.329	1361.44	49.4603	109.347
189.945	235.297	62.6765	91.8288
182.154	329.462	93.9381	96.3337
3726.28	7633.25	62.0999	119.675
168.062	398.697	155.433	230.519
78.1334	126.833	167.296	176.597
663.814	1889.22	22.1571	90.8183
87.7773	178.65	5.20846	47.4438
1114.24	3202.99	339.497	345.369
5746.57	13079.5	34.9622	91.1272
5553.71	15889.3	76.4751	129.616
62.9507	236.464	169.06	237.762
21.5229	160.697	34.1958	34.4742
2813.05	6443.03	325.896	411.837
714.74	915.76	92.0451	109.318
4622.81	9650.13	143.38	192.069
581.29	745.593	3371.71	8407.49
1595.01	3211.87	190.991	192.536
58.303	386.284	37.1114	98.4793
412.434	654.311	23.9321	37.731
1612.61	3658.09	74.9297	91.9119
983.951	3513.45	555.577	1139.94
12.122	127.273	35.7774	38.6429
837.092	1118.38	59.6123	162.604
28.3448	123.757	222.22	363.115
5644.14	14638.2	62.2435	87.0882
120.771	310.158	187.189	227.399
79.811	132.667	29.2449	83.6614
7407.14	10712.5	213.659	371.101
2127.47	5008.01	76.0504	78.4716
361.792	745.388	287.705	380.727
703.62	930.467	173.859	470.378
1743.8	3330.64	609.419	625.032
1153.95	1690.67	116.745	231.441
96.7764	379.195	65.8517	68.199
100.281	223.823	316.144	446.196
19404.9	53809.3	20.5314	70.1439
30.4672	100.976	59.9533	145.942
1207.83	2250.84	145.583	302.786
66.5636	549.272	295.12	349.103
139.549	265.502	597.492	695.921
66.011	144.666	37.765	44.3715
276.863	616.166	27.0323	31.6484
120.06	455.339	130.154	244.654
1092.18	3796.13	438.425	908.076
262.126	454.904	266.032	301.717
1145.29	2710.66	76.0724	151.266
1523.16	2224.72	56.1735	58.2361
1185.04	2690.96	122.909	155.74
106.046	163.886	8206.23	8490.4
27615.2	51105.9	57.3469	68.4845
1584.86	2633.45	89.4823	141.403
1252.44	1734.46	47.6313	125.657
3837.6	7073.27	2335.72	4013.8
706.809	886.35	93.0899	176.323
80.2627	794.889	328.457	606.913
94.6183	216.162	113.398	120.552
3348.01	5015.24	66.0802	85.2494
265.231	1298.24	518.98	1007.5
1066.84	1978.93	758.676	973.576
16.0197	71.0424	153.313	370.498
211.255	357.385	84.9338	114.103
179.21	652.37	123834	157457
1544.92	2395.73	138.669	140.629
43.9256	148.684	215.419	321.557
1358.34	1933.54	503.634	580.494
4378.49	9276.48	588.037	784.774
32383.9	132679	125.709	203.704
1477.37	2824.02	41.538	47.7018
1197.81	1571.67	83.6095	85.2982
942.607	1409.99	7925.62	8936.58
8371.97	23786.9	15360.5	21655.8
1041	1943.48	65.0811	143.205
530.751	911.114	38.8986	43.62
652.132	852.088	69.1693	97.5152
26.3284	60.8056	400.695	405.703
2394.72	2893.64	214.725	251.812
24.0694	34.4947	29.7176	52.9513
360.582	801.817	171.46	175.756
1326.69	2969.71	306.829	441.923
768.284	1249.33	44.5805	56.2826
17635.9	33692.1	5217.86	29389.9
1195.56	2293.76	211.31	486.613
750.3	1667.59	105.047	151.358
2154.45	3325.76	3406.3	3855.16
9052.9	11159.4	508.026	619.263
27474.5	34355.7	157.893	211.124
540.487	872.862	542.193	623.571
687.096	1749.59	12142	14160.2
3304.44	10806.9	48.3848	134.884
1606.02	2475.47	41.7907	62.832
36288.1	71424.2	14.4802	25.5407
1799.07	2136.95	275.572	311.45
55.1568	270.171	323.733	655.449
76008.1	288367	304.902	372.813
6940.09	8147.88	144.058	155.955
1306.72	2141.85	32.4398	36.4996
97.2934	140.275	138.413	201.649
749.851	1584.39	70.4715	85.4854
3588.99	4925.62	54.3698	70.3137
260.582	456.815	563.011	622.165
36061.6	55366.5	111.654	150.654
365.26	472.594	144.49	150.119
222.485	346.283	120.931	167.737
345.975	448.595	146.98	197.654
283.17	552.61	104.503	104.307
723.14	1246.59	91.7457	255.052
1396.85	2205.59	318.048	589.385
3529.77	5182.09	673.048	699.896
587.471	1212.08	30084.3	424976
2807.2	6544.5	51.1753	62.6084
112.99	201.461	280.093	318.197
993.23	2315.07	122.537	162.495
735.667	1005.65	89.6632	95.0127
5444.87	10986.5	180.124	240.482
112.404	315.357	34.9334	43.6119
651.988	813.021	79.1825	106.486
10277.3	20723.5	499.642	525.971
3077.98	11314.7	118.757	148.495
64.7508	140.733	123.755	139.184
2212.89	3332.46	160.772	199.23
28.6562	66.2305	21130.2	21401.7
345.767	651.89	2018.82	3256.66
1952.8	3440.62	89.2483	183.526
1108.03	2295.39	48.6861	87.5162
1845.45	5277.93	9.45567	37.0645
1671.91	3860.5	300.507	364.842
945.764	1436.92	182.958	243.452
297.786	388.916	167.575	312.244
119.427	166.183	164.144	387.949
1936.83	3396.11	151.755	203.724
2869.81	6395.06	270.557	578.614
2042.99	4981.02	74.478	108.46
1695.68	2444.49	240.843	260.696
236.656	604.842	59.0015	102.406
779.698	2037.5	98.492	119.533
54.9158	125.673	1695.39	1758.33
208.72	639.183	114.614	167.855
119.199	156.957	91.8179	179.319
57.64	156.868	163.883	271.509
248.819	342.245	96.3364	143.892
169.777	354.296	98.6671	328.964
335.622	1005.48	93.4465	105.454
4821.18	6478.46	406.443	506.14
1252.43	1774.74	325.23	514.952
107.262	218.015	66.8231	82.6847
955.873	1684.21	669.985	841.084
1251.08	1879.78	132.564	163.898
723.122	1369.59	236.025	389.991
45100.5	72747.3	1665.16	4464.66
2946.31	5666.81	64.4125	123.921
1882.16	2540.11	218.697	358.42
2634.79	3907.52	154.094	216.042
2742.65	5934.12	595.395	1151.98
2230.43	4358.97	2919.41	3560.2
2529.46	3241.43	142.117	178.622
89718	295597	61.6567	90.0491
1581.55	3239.93	232.706	482.686
117.96	223.949	1038.96	1681.51
809.358	1641.16	220.608	316.845
558.02	1001.79	86.1575	118.156
2068.23	2797.87	91.2608	119.401
937.77	1252.56	59.517	112.09
6453.72	11701.5	111.816	161.138
1692.69	4092.78	505.047	1612.91
2974.71	5813.37	29.0262	219.76
1672.27	3899.38	196.487	291.422
3922.16	4949.62	191.566	247.364
206.4	1008.49	49.2412	57.4234
1665.06	2750.68	9329.25	9883.81
2719.57	4662.4	138.865	176.664
3125.34	5088.72	124.501	133.334
544.826	1353.6	718.234	805.26
6303.01	8835.96	101.371	119.293
593.659	1156.21	144.705	152.542
1686.36	2653.38	601.003	748.836
7093.86	14761.6	183.96	248.576
17839	38992.3	1045.14	1574.39
2198.98	6228.17	200.726	235.12
1488.21	1875.27	159.399	186.279
880.986	1455.49	88.4023	183.73
426.86	521.62	307.195	537.351
1518.17	3966.73	32.2408	56.0344
1065.02	1517.8	297.943	541.532
52757	94657.2	8204.62	9988.35
248.171	505.158	6825.95	7585.38
1057.49	2085.72	380.071	514.677
281.666	364.053	111.556	151.3
2206.8	3180.3	163.754	180.669
153.806	501.966	71.1046	82.9926
1180.46	1858.96	281.107	944.876
5979.47	20189.4	131.881	153.509
439.808	1141.03	140.065	188.008
123.414	355.652	940.011	1306.17
5801.79	12110.7	735.678	1349.82
3129.57	5913.81	62.928	79.9035
860.844	3611.69	187.059	292.656
4461.5	7550.73	95.072	133.738
354.201	748.529	86.6462	91.5812
1391.53	2438.41	157.681	171.153
66.4116	132.31	154.638	247.42
2182.89	4135.67	138.559	152.008
545.42	1101.49	96.1808	204.024
2407.01	5716.39	576.307	1264.24
949.063	1490.92	629.486	21102.4
113.198	277.482	59866.3	70023.2
178.613	1072.2	101.981	112.575
3729.64	4980.04	140.071	173.819
1555.36	4914.19	87.4828	110.261
408.358	533.704	96.0529	104.411
441.062	652.969	1153.18	1343.27
1319.99	1694.78	100.788	115.055
2382.39	4091.42	118.047	142.954
187.328	308.222	181.778	278.098
204.414	427.019	73.863	91.3223
8649.82	15959.1	149.257	253.143
1065.56	1540.71	275.713	323.968
729.373	1024.41	241.546	253.684
1059.29	1507.9	1749.68	2288.63
745.72	985.08	78.621	81.3
1116.76	1833.9	1049.3	3065.84
344.41	553.039	123.585	137.903
2819.75	5345.73	33453.3	37321.9
1189.84	2119.3	1331.56	1666.6
1776.48	3288.96	105.966	125.563
404.267	686.812	194.783	238.97
2731.85	5299.13	309.002	309.282
992.126	1891.29	2405.08	4588.13
3914.98	7895.57	491.873	492.453
192.201	347.095	226.772	315.61
657.175	1103.57	116.498	246.14
2778.44	3739.86	223.939	326.647
1579.14	2431.24	413.724	603.021
45301.2	141398	90.1394	89.9321
452.205	585.749	70.1995	73.6649
935.937	1343.75	95744.2	112806
1298.95	2475.11	221.093	246.038
1646.82	4580.82	131.383	147.196
1299.01	1871.49	112.944	115.007
89.5817	238.605	305.785	312.226
25544.9	60335.5	125.032	148.621
433.63	614.52	330.514	675.174
774.551	1216.88	81.0632	107.064
635.53	1536.95	686.778	836.904
2952.41	4998.62	379.591	516.476
578.823	944.172	153.912	198.379
322.502	585.723	89.1139	323.035
347.772	543.964	538.714	675.576
183.227	333.528	396.609	430.861
2647.47	3266.34	1364.18	1787.9
6793.31	9656.19	106.355	176.676
1745.09	3356.82	128.459	165.004
3034.17	5195.05	136.935	191.273
168.367	490.733	170.507	217.043
2523.11	4179.95	104.26	113.104
183.922	341.024	292.949	404.134
390.707	569.17	243.803	474.876
3561.56	5524.67	3253.56	3822.24
2422.73	5147.22	214.227	220.995
4274.88	6570.83	2742.09	3767.19
714.471	1065.23	158.01	169.239
214.902	265.067	837.515	1556.43
8585.46	17841.7	173.628	199.018
196.635	315.585	154.62	159.742
3471.69	5906.34	847.132	1032.18
1836.62	3168.4	228.734	279.12
8020.35	29560.7	281.788	453.141
157.964	218.942	1484.33	1501.05
5375.36	9778.42	184.33	396.278
13499.4	35211	1137.58	1231.38
65.5058	191.731	158.151	184.272
2340.38	6634.41	3165.54	3277.55
275.434	385.923	127.867	176.612
2453.21	4012.84	19968.6	21329.9
1200.27	1807.35	102.259	196.072
242.24	455.256	180.457	522.115
302.889	415.741	134.769	141.225
1766.83	2749.27	301.013	325.592
6149.29	12478.3	1576.81	1878.03
118.614	240.797	673.124	744.108
2225.28	3485.93	164.92	267.604
164.825	487.085	709.008	1213.9
1004.94	2515.53	278.837	319.127
12015.9	20217.2	13812.6	14829.3
484.193	1173.58	137.615	151.374
214.859	544.651	107.478	128.565
608.136	810.765	214.197	258.893
2019.1	2808.68	263.015	268.739
1624.2	2228.39	281.369	389.564
659.084	1207.49	103.984	1222.26
1742.68	2533.95	141.19	192.502
828.225	2354.74	221.742	318.933
341.318	547.272	160.38	197.564
1245.99	1571.1	247.954	266.044
377.483	584.249	162.489	178.851
646.669	1095.59	125.294	152.536
683.225	1708.95	11014	13687.8
8164.71	15832.6	183.489	334.878
6196.22	10814	13729.2	16062.3
1245.19	2388.79	96.7135	117.462
475.293	569.408	308.2	1163.09
3125.89	3619.74	98.1054	125.954
1105.14	2775.63	303.829	451.637
617.432	1300.12	110.872	124.503
1017.83	1419.28	420.813	466.684
882.14	1292.05	310.469	575.62
992.998	2343.54	3898.89	6605.24
179.544	250.632	618.444	1483.42
1122.26	2724.15	145.066	153.404
401.997	798.5	1160.45	1928.91
3077.87	4559.89	175.926	178.244
931.686	1285.83	153.08	253.308
220.833	566.222	6428.84	6778.47
2673.86	3177.45	100.937	139.824
475.493	575.221	1270.82	1817.74
5701.71	8285.92	113.359	131.593
3108.27	6087.47	118.103	140.245
2860.3	6002.87	241.298	441.017
21269.3	37838.5	1090.94	1286.23
474.796	850.518	226.479	226.802
460.132	653.114	144.168	290.121
3528.33	7905.16	332.93	456.108
3094.8	4568.3	2300.23	3357.32
1606.26	5375.13	1436.03	1507.49
1984.15	4023.03	1499.84	1559.32
568.867	731.156	2533.57	4677.31
1911.21	2459.25	556.329	561.732
2489.52	4615.94	396.828	398.479
8493.37	12527.9	325.308	358.703
96.1236	244.987	334.366	344.702
3956.4	6166.68	757.498	997.993
1880.78	2234.56	93.0991	183.581
160.682	311.368	1361.58	2606.86
3705.03	8341	430.695	649.978
2935.08	6061.53	376.268	456.872
1100.77	3272.15	306.995	339.427
543.947	708.806	857.482	1061.95
545.09	1306.82	235.354	330.911
206.852	276.06	14154.6	15678.4
688.304	1174.31	284.318	359.226
2758.81	5509.74	4236.96	4534.75
377.682	597.875	306.949	379.616
463.522	2659.42	38473.6	42440.5
398.723	580.681	16142.5	17138.4
1396.86	1670.44	423.189	458.562
444.226	811.364	336.305	414.707
607.416	1229.95	794.835	872.322
322.051	1527.77	134.353	143.788
2021.85	3159.76	217.191	273.976
7251.92	10902.9	472.08	577.318
225.207	350.598	244.112	342.993
3511.43	6805.27	1330.28	1353.79
185.738	273.357	778.791	1390.82
453.44	845.206	200.217	215.229
573.64	764.252	13941.4	14199.8
2277.68	2709.06	10343.2	10453.4
335.24	594.417	435.957	448.213
5300.34	31548.8	1497.09	2171.99
210.861	258.661	191.734	210.069
277.604	433.724	6149.72	6432.94
386.945	584.045	153.391	202.251
5799.78	9695.16	262.159	262.564
682.176	825.482	216.193	219.647
505.835	757	85.6749	97.8192
441.01	729.701	302.132	701.975
771.038	1085.44	423.101	587.793
1062.99	1565.06	248.201	413.535
3056.16	4796.01	336.929	364.17
1008.93	1738.74	196.691	290.886
1165.93	2237.03	286.356	303.575
4428.46	5637.65	6970.7	8307.96
1638.87	2311.38	314.272	432.186
443.68	568.259	1024.49	1399.68
1558.71	2506.72	2531.7	2839.78
212.156	410.91	160.789	263.988
242.553	621.914	359.364	542.373
2450.44	4935.9	2192.97	2639.7
5995.99	9212.89	195.175	229.747
1144.49	1446.39	14908.6	16193.2
280.724	483.084	21600.5	22828.3
1218.66	1767.83	12109.8	14050.9
390.564	782.066	646.045	834.622
986.874	1227.38	162.085	218.538
178.666	370.884	154.067	222.473
967.817	1428.65	12357.9	18616.8
3073.75	8857.71	393.555	454.891
395.91	489.787	567.209	711.339
2431	5936.94	248.637	296.421
1431.5	1993.25	884.945	1059.72
2065.09	3478.97	596.938	638.478
566.875	948.553	202.856	354.15
438.545	499.59	8831.53	16833.7
2769.93	4725.65	4631.02	5395.23
1028.57	1167.65	492.093	564.978
512.742	1408.11	1577.16	2858.84
2062.55	3776.85	11642.6	12419.5
1052.88	1249.87	530.741	556.682
351.959	587.26	192.357	225.487
1944.87	2891.27	1702.44	2057.88
1628.58	3691.84	226.15	285.046
500.111	809.326	272.569	527.389
157.885	264.328	1289.23	1332.32
2791.42	4264.35	218.152	223.266
4443.45	7031.27	186.415	306.945
2097.12	4023.87	1294.8	1903.12
740.337	877.355	4435.32	5721.56
368.222	517.005	492.396	625.735
1168.74	1606.41	550.208	888.918
703.979	1544.18	242.149	296.295
1477.26	2223.98	210.518	230.97
364.067	551.467	1205.58	1752.01
135.601	243.929	972.557	1869.56
170.934	303.93	248.996	334.758
270.526	414.379	246.447	349.682
3251.39	4892.38	1204.36	1427.81
622.765	793.743	393.114	576.659
2967.66	5023.75	295.129	321.11
4579.93	5424.85	1019.09	1727.2
134.115	410.423	272.037	321.935
7970.59	12340.2	4813.72	7339.29
384.091	507.78	1403.4	1534.84
3560.49	4936.04	9482.08	11629.4
360.344	454.065	353.109	423.6
1641.47	2868.03	20814.7	23771.3
1001.81	1861.7	6169.53	7586.69
214.128	385.492	709.751	1007.9
1360.57	2443.45	3015.54	3752.16
1404.86	3002.88	235.154	289.403
2873.7	3940.07	8935.08	16695.3
1185.88	2068.01	11272.5	13415.2
1645.66	2540.6	628.013	966.101
6327.18	9197.33	336.296	534.865
2258.59	3018.8	1584.28	2070.73
34063.7	54623.9	505.301	620.875
791.507	2293.78	27236.5	28196.9
111.763	214.66	1921.03	2198.29
952.382	1653.28	170.537	221.197
2967.14	12148.5	4073.06	5683.16
284.925	362.955	1366.12	1928.63
2443.44	4189.68	40138.6	40465
1505.89	2073.72	725.621	892.608
2773.08	4071.69	1266.86	1659.8
164.239	215.416	8337.92	9189.5
198.256	511.716	2454.14	3192.85
2676.09	3600.49	1367.74	1425.54
1560.61	2380.32	146.553	173.197
6726.9	8285.48	12986.6	20941.4
8290.51	12005.2	739.424	902.841
2393.49	3047.8	555.612	930.4
153.116	210.582	27075.3	28815.9
840.634	1483.42	375.664	541.64
1533.44	2995.71	700.828	1154.33
410.122	503.485	361.305	561.195
186.228	521.812	307.31	309.672
391.988	550.163	1041.14	1162.49
2876.06	6944.12	1014.48	1410.67
9671.22	11701.2	686.803	878.338
1485.47	2221.17	291.631	458.303
2768.29	4462.55	2908.97	2903.75
2158.72	3004.26	930.789	1357.7
3230.93	5761.74	10959.7	12201
2639.69	3767.53	243.265	335.001
320.127	461.98	234.692	286.94
543.219	884.525	3767.08	4371.7
2572.31	4014.59	802.741	1133.73
394.119	523.826	891.188	893.14
155.285	437.214	8983.24	9071.35
1747.27	2956.35	3395.22	6427.54
785.928	911.743	1126.59	1792.17
321.364	405.171	430.372	438.916
321.214	569.399	13777.2	14577.2
2076.81	2457.46	3852.62	3925.94
2072.28	2841.14	4218.06	4539.66
796.961	1441.03	4174.56	8263.52
7139.16	16566.7	122.825	273.518
5191	6278.02	624.421	1856.88
5892.46	6661.31	318.111	317.371
535.71	1344.31	438.635	437.67
2251.52	4614.27	378.306	441.524
2660.55	3698.67	760.203	917.703
2249.35	3413.64	240.111	263.551
1498.07	1895.9	18453.1	18407.6
952.605	1800.5	258.105	284.447
324.992	607.424	1873.86	1989.63
909.49	1428.94	333.43	483.197
164.933	286.213	12668.4	13232.3
1530.84	3909.78	533.782	1941.69
1509.56	1929.73	195.579	202.487
388.089	799.473	400.52	463.752
360.367	652.31	289.827	351.614
3571.46	8978.97	589.045	677.561
8965.39	18473	688.932	763.92
1917.67	3061.74	239.719	333.242
14510.5	19008	223.844	364.978
1667.1	2534.49	4796.51	5054.1
1389.33	1931.94	472.76	481.109
543.183	991.278	900.035	925.441
6329.76	14046.1	455.276	1268.57
2383.56	3418.19	386.545	393.139
442.178	676.082	1180	1232.9
406.473	570.448	457.547	490.499
983.008	1315.35	334.464	375.219
2293.37	3126.59	7606.63	8429.45
850.661	2288.57	249.722	559.724
1648.42	2884.83	992.067	1330.3
1286.53	1996.16	647.753	769.95
1149.16	1531.18	224.89	445.367
2616.22	4194.77	251.126	338.207
1246.75	1712.34	216.32	246.045
1294.95	3196.57	11444.3	12043.2
2088.7	3197.55	735.575	941.637
5997.75	9140.38	1912.05	1980.74
1326.67	1846.83	1172.34	1302.64
2347.23	4660.89	1003.25	1084.98
1292.75	1773.75	474.881	580.137
1730.75	3381.66	923.828	1148.13
1528.54	2505.64	1465.49	2012.95
3250.02	4378.07	323.941	334.687
1315.99	1510.64	19149.6	21905.3
2479	6307.22	492.705	535.462
3466.16	4512.73	673.126	843.224
605.19	1259.2	264.504	337.18
347.927	471.38	284.806	405.545
216.675	322.349	316.993	316.608
281.691	357.029	9688.39	10861.9
2269.21	3425.36	942.232	1103.26
682.576	792.548	825.255	989.239
366.016	423.735	222.095	254.312
916.57	1523.3	3491.35	3718.86
4692.43	6778.43	500.75	690.128
236.598	2019.9	162.583	218.046
809.352	1025.79	298.604	301.345
907.738	1137.72	530.417	676.383
3460.01	3979.2	11630.6	11813.6
1572.69	2153.82	293.525	444.251
3749.6	5726.01	405.949	567.361
703.06	1140.51	725.032	855.885
5450.1	8650.75	1756.84	1805.06
12034	15618.9	441.146	470.711
489.091	696.27	833.619	986.933
6672.45	8334.62	427.2	540.029
4911.74	7262.24	513.63	569.736
4495.52	5770.68	221.869	312.103
761.435	1306.24	2749.27	2777.75
1890.33	3710.25	242.617	316.321
5221.92	9719.7	667.417	1165.16
4016.68	4637.97	589.143	718.256
1141.14	2418.34	1906.22	2939.43
1640.6	3192.03	1339.4	1810.93
196.702	330.954	292.255	297.808
504.023	702.812	949.037	983.788
212.914	299.321	258.688	370.177
669.679	846.39	307.548	321.563
377.43	509.271	869.771	1108.24
157.867	202.015	382.116	418.096
305.313	388.225	2075.1	2196.82
1395.39	1578.77	2958.94	3371.31
1760.07	2030.72	267.798	278.557
3482.32	5067.41	465.718	630.487
1345.26	1962.97	346.235	358.21
3356.38	6712.95	321.126	442.67
731.98	850.906	778.557	910.571
1326.39	1975.81	248.126	464.153
2900.21	3765.89	438.844	645.808
77757.1	152117	399.073	909
417.545	882.75	2160.22	2666.87
8706.71	10112.1	3323.4	3458.97
11035.2	16543.8	2609.18	3144.33
2105.97	2377.7	9042.18	9553.27
239.238	270.349	318.266	367.885
1455.69	2348.75	949.624	1622.17
4178.28	6449.21	325.535	385.058
3663.49	5505.33	19422.8	19958.2
666.377	976.976	1145.95	1451.49
7426.68	13897.1	21774.8	22657.1
2912.85	5954.24	1028.17	1463.61
395.516	602.654	405.271	427.938
211.72	376.594	1476.93	1750.63
2274.15	3107.88	276.428	309.145
563.491	632.191	406.981	446.803
1128.13	1434.62	1291.65	1895.1
582.986	783.154	1346.08	1861.9
1038.88	1504.87	1169.07	1342.54
4570.67	7307.5	7258.2	8181
5850.38	7985.49	1151.92	1260.29
8117.99	15516.6	1023.6	1360.14
476.189	550.833	282.907	360.729
399.009	736.369	2193.81	2885.98
10575	15173.8	2524.3	2859.19
4743.98	6479.12	1982.98	2016.39
527.541	728.784	480.522	1043.99
250.677	357.995	723.99	797.546
2229.6	3141.86	1334.44	1514.68
3461.84	4775.1	1473.34	1859.86
2860.13	4879.24	1345.77	1709.22
844.235	971.436	504.377	938.717
906.902	1304.16	469.36	581.278
1579.81	1980.56	455.32	705.512
782.678	1081.23	345.221	358.017
1832.51	2031.14	337.503	337.437
600.229	1012.11	158.757	425.913
519.641	2209.05	1759.69	2065.78
293.498	346.156	708.741	935.413
763.549	1043.81	828.364	1406.68
2424.69	3570.49	265.964	298.055
1337.6	1928.04	3045.26	3731.69
2435.31	2891.63	522.569	570.612
1391.99	2253.92	17733	19984.7
3089.29	9142.67	10453.9	10579.8
1413.62	2137.82	17513.3	20611.3
1569.32	2078.11	968.732	1462.73
1219.01	1802.24	2767.6	3635.14
14154.3	16527.2	744.653	809.785
1974.13	2274.06	2293.07	2390.45
375.798	685.17	513.765	571.456
801.341	1077.01	2107.72	2635.87
440.983	1080.24	504.131	620.452
4465.32	7007.73	1697.76	2050.36
733.028	1034.52	3115.19	3546.63
4054.07	6535.91	29961.3	33882.7
766.729	1026.29	385.948	395.967
1538.72	2284.57	1889.3	2079.22
1204.84	3239.34	442.264	513.321
542.899	1023.48	356.576	421.69
6758.81	15415.3	587.275	611.598
1798.23	3345.4	415.27	486.848
1358.14	2719.83	394.729	433.943
606.748	747.947	1021.62	1273.87
1397.38	1742.66	507.41	628.983
927.642	1409.8	1362.95	1443.76
1519.62	3801.04	1776.31	2140.11
1377.01	2834.44	28932.2	30076.3
5605	9133.89	988.679	1261.16
8892.22	13269.2	691.361	799.665
1784.96	2717.44	17564.1	18927.4
4170.17	6269.42	833.059	937.235
1869.26	4048.92	1595.76	2437.6
205.719	300.121	190.174	295.942
265.386	1014.21	438.335	560.257
645.368	806.778	18829.5	20058.1
7447.69	9797.03	710.017	1174.53
1695.58	2380.71	643.821	917.887
256.296	459.57	1105.44	1216.53
7291.83	12441.9	276.727	294.355
1273.75	1637.36	352.047	409.921
3632.63	8811.37	697.295	756.968
2883.03	4947.65	4794.44	7379.45
319.017	531.736	1256.98	1272.67
3599.93	6093.22	277.294	400.243
1260.52	1390.59	592.989	815.582
344.16	447.342	375.483	463.227
580.288	886.504	315.466	560.143
1218.31	1399.12	313.88	313.274
3806.35	7233.2	3300.07	4916.59
1355.02	1856.23	509.671	747.731
733.914	1480.24	916.624	1110.66
2811.4	4249.13	1092.46	4570.02
671.968	1061.85	1415.17	2305.64
573.219	1051.9	3831.68	5105.97
224.145	339.496	1058.7	1108.47
375.358	486.633	414.544	477.206
990.906	1685.84	676.619	958.461
648.317	1043.18	6686.85	7078.48
2945.62	4101.19	2687.78	3013.48
1493.79	1773.03	536.778	571.656
2074.41	2386.71	921.387	2626.12
457.41	654.711	2614.51	3734.04
444.337	506.749	1161.06	1214.42
273.81	372.529	439.118	554.33
960.194	1196.56	1765.87	1982.25
1531.9	1860.84	1216.84	1510.93
679.569	1053.98	1341.8	1794.8
2572.37	4448.01	2980.18	4123.1
1254.63	3107.15	452.141	558.869
762.171	851.948	871.564	902.249
344.016	573.307	21489.7	24356.2
1650.11	2411.54	626.778	1233.12
3559.87	5813.62	1609.57	1894.35
884.222	1057.13	1950.47	3111.47
3580.97	4388.7	1744.24	2678.23
3497.42	4879.17	1573.8	2002.91
27326.7	55858.5	444.748	876.736
8723.48	13947.5	476.977	512.071
1107.09	1573.04	1163.53	1369.83
1937.3	2444.1	874.121	1158.9
818.768	1868.3	1159.14	1226.79
5421.19	10714.2	329.538	352.756
456.419	617.936	1714.82	3056.29
1270.52	1949.87	424.015	431.828
709.333	849.262	802.811	999.975
6869.58	9683.81	836.886	915.048
714.098	2218.77	727.614	857.351
2518.55	3640.29	1262.74	1412.8
1239.59	3429.69	536.332	590.805
922.611	1264.98	1025.71	1699.35
2601.18	4374.86	6511.33	6933.17
1399.31	1972.06	1412.97	1418.35
2971.37	4348.23	1823.75	2379.38
877.008	1011	1280.15	1442.69
1777.24	2349.65	1637.44	1748.51
4219.11	5032.56	4659.12	5213.27
1040.32	1415.49	3489.49	5014.67
2056.3	3237.94	671.139	1019.24
828.715	1613.27	2568.22	2675.39
4329.38	6870.64	2384.26	3447.04
1456.22	1897.04	469.596	1125.65
2073.66	3222.79	395.159	514.432
1040.99	1241.45	1679.84	2105.47
325.601	635.516	352.571	502.81
429.881	756.032	429.595	444.335
774.302	1214.12	1998.76	3290.11
374.99	564.8	528.75	721.8
3879.59	6222.68	703.616	1392.94
9276.08	10686.9	495.812	528.965
2030.65	2648.28	2401.78	5084.81
2517.36	4833.09	858.525	859.394
4035.41	4841.31	1056.03	1528.11
308.746	839.591	2682.97	3571.64
2432.32	3764.81	1758.61	2329.45
2936.2	4268.02	1252.91	1326.39
1342.74	2141.45	649.98	718.782
675.13	934.08	1019.81	1895.29
696.928	1979.33	3691.96	5523.68
39473.6	47297.5	2293.86	2761.25
17645.2	25393.7	1743.74	2272.7
462.48	623.758	743.197	1050.33
770.359	1691.89	2660.14	3431.71
1590.85	2133.28	796.2	1087.45
1072.19	1377.46	723.808	973.529
1376.84	1774.2	873.268	1278.14
1633.85	2318.96	783.704	816.303
499.185	560.766	2237.45	2970.88
237.926	523.268	632.632	641.485
683.16	1036.79	2053.33	2942.27
5907.48	7581.67	420.097	501.791
2256.33	2665.24	3161.47	3469.55
8374.93	15883.9	2000.79	2733.8
1544.39	2447.39	976.057	1356.41
1310.13	2440.16	691.843	979.579
16078.5	26127.6	2438.66	3091.73
2552.73	3228.82	1555.42	1703.27
722.841	871.036	2628.75	3242.35
702.736	770.949	13387.2	16560.7
1277.31	1819.63	1327.49	1934.43
682.149	864.297	1426.26	1446.8
1212.27	3520.16	407.91	523.101
348.149	439.828	591.278	773.917
3246.35	3910.18	2103.55	2320.43
2106.95	2784.36	54670.1	81775.1
314.098	412.727	5192.7	5323.53
1774.28	2170.71	786.236	953.704
937.14	1151.35	666.493	853.939
494.486	626.179	611.079	867.696
2230.32	2986.68	1578.54	1753.93
2230.76	2971.99	1051.32	1107.06
1155.31	1552.58	1739.24	2249.5
392.125	578.659	785.254	856.683
1522.6	3111.17	893.711	1580.29
445.301	593.388	3735.57	3864.55
592.009	804.379	1129.72	1261.14
3560.67	4367.29	406.677	491.772
445.028	558.016	596.977	684.16
1942.14	2821.68	1233.27	1772.31
713.935	861.949	36204.2	38493.9
3557.51	6727.76	793.822	927.285
474.339	628.245	2574.19	2756.46
8636.34	21654.7	647.255	730.363
1203.14	1431.63	5932.43	9505.44
4751.06	9722.11	11464.7	12907.1
312.325	370.035	1007.69	1177.07
1312.39	1672.39	716.993	785.37
1705.77	2258.1	816.507	960.955
3638.26	5321.86	1634.59	1825.15
1049.7	3498.12	823.435	1027.45
1668.05	1901.55	1589.04	1719.17
1324.33	1564.25	4354.47	4336.44
442.5	518.671	31626.2	39050.9
1595.54	2605.41	914.547	1328.54
597.075	1318.94	1125.43	1385.42
2737.45	2989.73	8335.69	9609.06
1276.06	2008.04	1640.02	1850.77
4929.46	6783.98	1369.19	1657.85
4674.2	5195	4299.24	5340.51
579.661	853.069	1742.16	1900.82
1095.9	1975.84	24170.8	34509.8
1324.86	1456.08	913.473	946.652
2665.11	3101.37	660.604	930.389
12144	16708.4	711.523	716.749
563.15	879.311	5349.9	6562.17
1236.68	2300.97	3956.59	6504
7764.63	9621.72	2355.94	2936.36
4265.19	5601.25	1193.92	1482.24
618.939	906.029	1282.88	1298.14
1321.76	2045.74	717.86	728.341
404.232	551.252	1385.91	1528.98
4030.28	5493.79	35840.4	44401.6
381.313	439.409	4145.59	6366.17
5003.62	7606.89	1348.56	1542.68
898.08	1058.77	1962.34	2202.67
2645.76	3222.69	937.994	1027.64
213.1	388.353	1904.47	2092.99
3089.93	4455.21	1688.49	2348.08
4143.38	5253.33	5189.93	7622.36
1766.71	2540.51	246255	272192
740.897	999.834	1937.02	2321.42
3638.39	4072.07	1307.86	1338.98
945.835	1289.42	1230.74	1358.48
1701.7	4330.27	1869.86	2868.3
1916.78	2499.68	4051.41	4820.28
334.106	382.453	661.657	726.938
2845.74	3212.75	662.663	710.001
7675.56	10462.5	1290.68	1855.79
10190.2	17017.4	26021.7	27479.3
3254.09	3843.47	14031.8	15140.1
697.053	1018.94	825.605	1003.12
960.505	1153.53	2522	5581.33
3856.99	6930.93	2957.93	4171.95
2221.03	2662.32	920.673	956.854
349.073	517.631	1003.87	1175.97
5220.81	7577.8	2743.51	3358.29
455.211	685.578	901.444	1074.63
1127.03	1770.58	2033.66	2332.7
430.5	569.428	2154.14	2653.5
1752.87	2376.31	3262.4	3387.43
1306.19	1998.19	615.491	664.874
2195.08	3579.18	921.553	952.228
597.174	754.073	2206.14	2722.87
530.523	869.416	1152.54	1236.32
339.415	619.814	1057.14	1200.62
2245.44	4627.24	941.399	947.927
897.159	1133.04	1310.41	1758.36
3592.53	4619.03	1143.39	1136.34
1253.02	1383.02	27620.8	28574.8
305.377	399.761	1541.19	1954.53
499.107	793.775	1109.58	1192.32
458.415	614.576	1679.55	1935
1061.6	2083.64	800.542	804.144
1857.03	3579.58	4039.38	4769.48
1927.41	2830.21	22201.8	32962.3
298.096	341.196	2465.22	3556.38
1665.84	2135.97	1844	2653.13
1587.06	2210.28	3659.94	4025.21
516.129	669.598	5655.81	7128.96
1180.6	1657.24	1298.18	1561.61
1438.41	1869.18	5269.04	6018.28
1809.39	2129.04	1860.87	2005.5
6030.52	7633.2	990.112	1087.72
1531.48	2731.7	1952.9	2030.29
1712.78	2086.65	771.588	900.68
6058.93	8215.28	1258.24	1303.77
4030.63	5952.26	1484.53	3097.52
7777.92	10484.5	3793.29	5263.18
1353.53	2086.82	3556.07	4686.31
3118.52	4603.63	1039.89	1470.01
326.605	580.033	3472.72	4038.54
1125.73	1496.06	3211.79	4294.49
975.644	1863.29	12596.1	16537.3
429.952	690.139	1810.88	2206.88
961.527	1696.26	1455.09	2182.82
1165.23	1497.51	13972.5	18270
650.3	972.023	38717.5	67980.5
566.19	653.779	1355.88	1415.29
347.884	472.066	1025.85	1147.66
286.459	426.842	2224.05	2977.46
5187.49	6039.57	5148.67	5871.66
7090.4	11483.1	3615.78	4014.76
1113.01	1829.97	1347.11	2086.94
1548.34	2539.24	1220.3	1637.24
325.062	439.992	13761.3	14131.2
2995.7	4095.74	2478.07	2936.22
608.249	776.443	2298.69	2575.42
1603.63	1866.4	4239.28	4966.64
2543.29	3005.78	1595.78	1647.54
1578.57	2177.49	1431.65	1640.44
349.454	541.029	4842.23	7012.96
179.468	241.22	1360.88	1511.75
1002.93	1482.64	1288.9	1802.83
687.093	779.012	3481.75	6086.37
1271.67	1383.05	29167.5	34961.2
846.879	1430.92	1620.18	1775.81
899.247	1338.67	4742.72	5561.88
2195.41	2526.04	1531.58	1599.83
1477.65	2175.28	1324.47	1353.15
1105.19	1629.86	2733.26	4040.59
2657.92	3288.08	2026.94	2111.65
589.481	699.599	2867.22	3681.98
5769.86	6879.18	2115.98	3182.06
2277.21	2941.96	4859.14	6440.48
1748.57	1992.18	3526.64	3584.38
17040.7	33375.9	5106.29	5494.98
1820.99	2650.65	2887.93	2885.3
932.344	1414.78	2490.53	3717.76
2845.8	3533.93	2378.96	2671.09
5066.22	6633.12	9091.73	10500.3
1042.21	1387.09	3162.07	3338.2
18043.4	31395.7	7614.28	9767.03
2230.42	3353.89	7400.4	8148.01
861.03	1663.91	3527.99	4140.16
2310.53	2825.5	4144.27	5678.9
3436.11	4496.32	2099.15	2584.2
901.451	1289.76	3074.37	3058.98
914.264	1581.46	1718.85	2680.59
1811.33	2294.17	2501.3	2603.09
1912.01	2671.3	6211.98	7830.14
1256.56	2031.12	72945.1	82397.7
511.123	679.172	6295.75	10333.2
4058.71	6630.21
1159.95	1297.99
506.962	897.534
27226.4	40413.3
1342.17	2308.7
3669.49	7261.86
802.204	1129.24
1123.16	1392.6
2302.13	2886.83
2952.96	4412.5
2460.86	3202.97
3114.3	3545.65
1572.05	2389.76
3830.61	4468.83
3459.07	4178.82
659.26	1308.85
524.351	783.705
6151.31	8424.44
349.378	571.145
2017.13	2386.55
1890.56	2597.47
1224.27	1957.34
759.124	981.328
1474.8	2509.17
1437.52	1702.51
4282.62	5807.95
996.432	1126.76
1447.05	3480.45
4581.72	10622.7
1379.35	1805.61
1608.77	2059.8
1107.71	1272.61
2599.72	3319.86
1225.96	1442.38
3008.13	4051.38
6439.05	9654.53
337.366	557.537
640.296	802.365
603.455	812.159
5270.34	6154.57
1051.45	1314.17
778.21	1337.85
1437.29	1973.75
6495.52	7926.28
1333.03	2468.32
1445.1	1943.62
5142.07	9198.33
1506.92	1920.31
890.1	1467.27
2537.99	3175.65
810.268	1610.34
472.328	729.723
1557.42	2166.12
2656.32	4704.55
1034.17	1697.29
319.894	493.305
462.597	649.713
3273.69	3702.54
283.637	395.758
795.387	880.057
3728.08	4198.29
479.404	834.933
7283.02	9407.16
8173.85	13374.4
534.982	645.127
3279.82	3733.3
4313.07	6444.78
9567.77	10797.3
1567.02	2068.35
851.923	1026.63
552.046	631.545
2611.76	3289.32
904.683	1230.98
1014.46	1396.1
11945.3	28591.6
521.795	812.837
12949.5	19693.8
2019.86	3177.61
603.06	768.309
6810.77	8131.26
644.039	1068.4
1183.06	1459.21
656.701	719.358
8730.93	9463.16
3092.49	4636.98
813.908	1363.13
7569.8	11848.9
1300.82	1636.72
757.011	1304.81
1403.31	2289.7
283.048	398.903
2597.44	3536.46
1717.01	2196.12
5075.49	8126.64
448.826	519.47
669.976	803.173
600.466	654.559
1189.07	1840.4
2382.03	2838.39
310.529	434.273
847.609	1197.21
7034.38	9311.15
950.208	1223.79
811.298	1296.05
742.406	1003.81
7640.45	9680.13
1386.74	1718.79
2054.09	2545.66
4271.16	5814.18
619.117	695.046
777.643	1236.32
10324.6	11767.1
80835.1	112598
2704.73	2985.98
1569.58	2560.8
5440.05	6772.92
2623.35	3228.53
2479.25	2997.84
4870.7	7249.07
635.7	807.967
983.361	1667.13
909.365	1009.74
1435.88	1563.01
2688.44	2972.73
605.143	1104.03
491.235	535.106
3656.57	4087.65
3039.57	3814.28
6999.3	7971.56
8438.25	13550.3
1256.3	1683.16
920.491	1449.39
5264.28	7418.19
953.52	1227.33
963.103	1113.78
2099.17	2899.51
799.975	1773.95
3331.42	5542.65
1682.51	1888.21
2073.69	2433.81
861.75	1528.75
13521.1	15300.3
458.701	1224.54
2849.43	3501.67
1821.58	2124.78
689.571	799.687
1053.13	1444.77
8219.18	10787.1
1825.14	2323.57
492.021	637.558
1013.34	1903.36
568.766	726.97
2648.24	3004.84
4233.95	15587
4868.51	5552.64
396.968	511.23
3753.05	4340.14
1116.87	1489.65
2667.59	3741.43
861.949	955.81
683.427	800.474
550.042	656.338
2946.14	3607.6
966.347	1169.99
1635.76	2147.58
104.327	348.076
2687.68	3435.96
4757.4	7194.98
666.826	1113.63
1004.96	1216.59
952.391	1269.82
934.602	1119.87
395.619	515.216
468.144	924.436
3429.75	3996.77
742.794	924.064
1620.49	3057.35
1125.36	1503.07
737.447	871.897
597.397	899.367
2981.05	3761.79
8427.46	12721.1
715.388	1627.02
3271.33	4106.63
1211.37	1499.44
2976.16	3915.7
3351.32	3777.51
2472.2	4355.76
1203.31	1511.46
1432.62	1594.9
1363.63	1581.92
1487.74	2117.61
770.387	1586.49
1294.76	1407.88
1467.7	2049.1
32597.6	68981.4
2991.09	4144.51
1075.24	1283.82
2270.2	2568.93
13573.5	18688.5
1227.93	1511.99
3649.46	4091.83
6748.92	11351.5
528.299	567.777
3336.48	5616.54
1144.57	1430.86
604.033	769.624
702.83	871.862
5273.43	8748.64
733.842	1543.13
3804.89	4125.89
2671.39	3568.39
1079.67	1419.68
1051.38	1722.65
2376.03	3023.32
772.464	1305.07
696.155	770.343
1528.68	2402.61
1001.5	1435.44
420.605	572.386
1676.77	2250.29
1613.12	1977.41
7163.96	10841
640.443	971.593
5855.12	8504.5
2083.56	2498.13
1568.65	1725.68
2026.97	4248.99
1069.47	1776.37
5231.06	7126.6
1938.72	2563.18
1085.51	1188.67
732.394	968.787
630.41	753.67
654.038	826.793
1491.04	2325.34
3401.87	4165.33
2979.85	3778.26
2861.62	3500.02
3363.09	4049.1
1855.67	2413.39
3540.29	3996.78
1228.39	1351.79
3416.03	4188.53
2595.94	2978.26
2793.44	3677.85
846.518	1436.4
30820.3	59805.4
1343.08	1717.48
572.678	758.006
1334.7	1440.21
4780.69	8921.74
4128.44	4564.98
1690.22	2324.16
665.925	828.254
490.029	545.257
1718.59	3525.01
534.531	734.541
394.087	708.59
2617.25	3990.5
1025.72	1305.72
831.196	1030.46
5672.12	6555.64
2150.63	3257.94
1198.82	1558.58
1377.71	3037.16
766.459	1562.08
579.487	1142.58
370.103	413.859
856.957	1043.46
3481.46	4531.47
1372.15	2212.01
921.502	1035.08
3783.99	4425.11
1064.73	1583.45
20138.2	43990.6
1559.86	1788.83
1080.06	1811.4
2304.67	3030.44
1581.14	1964.75
1695.94	2217.26
2686.83	3299.36
995.235	1271.78
1541.05	1772.16
861.508	1339.48
2278.56	3688.89
3614.14	5105.74
5258.58	6461.68
456.142	654.819
3481.81	5079.94
1534.85	1661.12
1542.13	3181.22
787.755	918.551
571.386	897.646
2371.52	3009.97
3621.74	5318.06
2763.91	3553.74
2594.41	2828.7
778.385	951.029
999.744	1217.68
673.447	777.967
491.182	612.081
925.643	1062.71
717.744	1053.52
1984.17	3078.52
2428.32	2851.93
3402.59	5223.49
1082.78	1628.88
18867.8	31915.9
1714.38	2048.34
1664.84	1839.03
834.704	1153.29
3172.29	4762.11
1224.72	1523.58
3001.97	3263.59
3162.05	3938.87
1329.68	1944.88
1597.75	1843.16
2248.53	3622.28
595.488	958.611
853.031	978.421
2298.95	3290.98
894.143	1358.65
2605.75	5221.37
1551.91	1714.43
3093.11	3594.85
5691.81	7243.32
822.327	903.416
2712.64	3075.72
2477.9	2745.12
446.11	857.191
1728.18	1884.19
1093.42	1222.18
3502.55	5093.01
1025.71	1476.55
3682.09	5130.66
2390.98	2759.73
737.439	991.471
708.791	1068.16
932.753	1332.25
2139.6	2555.34
1155.05	1436.25
4373.69	8381.52
1760.57	1925.67
915.719	1305.38
883.633	1290.82
325.717	1398.79
1161.51	1437.45
1604.4	2120.39
1382.77	1705.39
1146.35	1959.92
5388.12	7084.68
1086.67	1233.3
5973.11	6902.61
1015.95	1556.86
1860.61	2427.18
9377.75	11428
4842.03	5402.68
675.046	792.814
754.573	805.78
710.691	779.192
2111.15	3212.66
4106.49	4414.09
3012.16	3894.23
2207.01	3191.72
1812.71	2090.02
2820.57	3106.89
899.184	972.523
26059.4	33895.7
607.428	822.528
1575.92	1882.1
5331.36	11301.6
2590.26	2968.76
2787.9	3415.85
1051.89	1391.8
680.778	867.31
1483.42	2133.21
931.593	1066.51
1263.54	3145.73
866.836	1076.24
938.566	1213.11
1506.63	1642.35
13708.4	16557.6
27630	54222.5
2904.11	3706.41
3593.21	6317.79
17501.5	26707.7
3951.77	5470.08
2176.06	2548.57
1002.96	1116.18
655.044	908.996
26885.6	30042.5
1227.04	1432.18
1247.88	1428.12
1221.02	1498.12
1765.61	3326.57
1730.54	2020.44
2328.55	2801.19
1786.88	2106.18
1675.68	2656.43
941.526	1495.72
1951.75	2222.84
3073.38	3888.18
1493.95	1728.58
15486	21090.9
1078.49	1363.57
4499.38	6730.65
3023.73	4237.7
9309.56	11779.1
2065.61	2774.38
4211.62	4897.93
1517.97	1900.16
1353.35	1715.74
3658.39	4523.04
27443.7	61287.7
36732.8	40464.5
3883.44	5162.88
1687.72	2771.83
8884.26	13220
994.989	1511.79
685.664	793.242
1163.92	1431.89
7418.75	10361
1056.43	1592.43
1406.85	1692.49
8651.89	16441.2
2022.65	2551.06
613.577	714.178
927.702	1469.1
1550.71	1939.22
871.903	1074.08
1040.76	1177.01
607.133	1203.81
3434.05	3987.37
3144.58	4042.39
6514.39	8444.4
2114.89	2804.31
4467.86	5236.44
3264.01	3599.75
1588.31	1727.03
824.256	990.92
1298.41	1971.74
3280.48	4194.01
4875.8	9224.38
1634.51	1775.46
1080.28	1745.73
891.588	1046.88
2959.21	3282.15
826.603	1162.67
5311.13	6939.2
1711.83	2151.34
1571.29	2247.9
1208.17	1408.15
710.638	1095.84
4715.65	5882.29
3244.26	4804.6
1257.19	1470.62
3865.89	5439.52
13333.9	15577.7
1552.67	1954.2
2779.01	4750.37
603.23	744.549
3263.5	3932.55
1135.86	1845.57
700.604	935.552
1793.56	2786.98
1029.06	1208.19
1487.39	1654.21
1113.91	1568.23
1970.23	2971.93
3270.3	4145.63
1198.38	1353.19
993.085	1963.93
1346.31	1522.72
1296.32	1519.59
2269.56	3211.17
1090.01	1157.34
1233.85	1615.39
2648.93	3214.14
4296.6	9551.35
6375.83	7269.74
6720.72	10732
2585.17	12985.5
3763.28	4656.23
2122.84	3422.6
53868.9	103579
3203.22	3745.28
1270.23	1527.33
8903.11	18076.1
28305.5	43334.6
694.91	943.228
1471.69	2101.41
3790.44	4444.88
3914.39	4825.19
4445.4	4931.67
4235.53	5038.12
5591.55	8582.24
1510.48	2768.24
5795.74	8331.19
1225.88	1574.15
1396.39	2020.27
2006.6	2819.92
924.145	1400.8
1640.4	1733.99
9427.32	13020.6
7904.1	9104.79
1412.13	1776.97
2195.56	3367.43
3159.65	4564.73
2132.45	2667.07
597.841	963.848
1353.49	2451.69
6654.05	18859.6
1049.87	1108.64
8065.94	8650.35
3396.55	3833.39
1781.36	1918.41
2585	2974.63
2205.44	2852.9
1231.46	1554.32
1865.31	2039.15
2347.2	2616.83
3114.04	3659.86
3620.01	4701.07
3124.68	4610.86
1358.08	1607.84
2000.87	2217.88
975.398	1405.76
1422.43	1552.51
5403.35	6072.46
1514.05	2397.79
37952.1	62692.4
3632.23	4031.3
2105.01	2785.52
9045.38	12025
1288.88	1634.63
1924.75	2540.79
4867.9	6236.32
4812.55	6634.09
4358.38	4698.85
4445.13	7796.57
1412.04	1697.75
1928.34	2574.05
10786.9	13474.1
1049.28	1321.19
1343.2	1470.25
1419.09	1674.45
9334.73	11431.8
1929.81	2168.45
2667.31	3228.18
1219.63	1360.03
2094.12	3262.58
3949.84	4174
2238.63	2774.58
3313.21	4570.56
3523.12	4564.68
2081.69	2635.3
2161.56	3047.41
6310.58	6667.87
6917.05	7340.72
3600.16	5299.26
2109	2506.49
1565.78	1857.16
536.019	764.261
7346.62	14171
2854.17	3815.12
1483.93	1897.76
2765.97	3297.27
5742	7078.99
1779.86	1903.39
2888.02	4390.19
12898.9	18439.1
1531.03	2209.58
2691.97	3369.07
18912	24667
2033.5	3014.21
4629.24	5405.12
1231.86	1686.49
1545.66	2759.64
1819.15	2173.99
9062	11685.5
1761.35	2054.29
2472.59	2681.49
878.662	1133.45
3666.82	4906.65
2028.17	2453.63
10608	12390.8
828.545	1020.66
3976.67	6626.7
2327.76	2647.73
19205.3	20215.7
3215.66	3686.37
5365.06	8316.59
2399.48	2743.56
774.744	1762.19
1469.82	2074.11
5740.44	7819.7
1794.76	2047.99
1184.43	1249.26
1299.64	2639.48
776.966	877.924
6759.83	8061.66
2879.91	3205.57
2093.56	2249.98
994.083	1189.41
2665.74	2967.43
920.661	1135.25
4720.93	5253.86
2444.78	2905.57
6268.68	10701.8
1851.89	2012.63
2051.99	2532.24
1815.6	1994.9
7507.44	9544.45
3905.57	6118.76
6618.67	7651.3
1555.72	1794.49
2089.06	3360.91
1378.21	2026.5
1844.4	2904.95
3881.86	4651.56
3142.47	3525.2
2292.43	2873.38
2456.48	2631.51
1463.58	1871.77
2188.63	3818.87
1707.25	2519.26
20491.3	21856.2
2400.55	2614.88
1173.26	1336.79
1078.45	1425.97
3469.5	4540.27
5392.86	6152.92
2623.08	3826.52
935.397	1284.32
2194.11	3735.04
1164.46	1427.74
1622.11	2634.22
2392.34	3055.18
1777.52	1888.87
798.412	972.462
4046.68	4423.15
1180.71	1374.34
1930.63	2091.42
1189.23	1258.76
3736.16	4314.19
3034.72	3476.82
1740.57	2242.65
5179.42	6878.08
6911.57	11517.3
2630.78	3630.86
1418.15	1537.45
2128.93	3542.83
1886.97	2716.7
3364.69	5881.64
2123.04	3525.65
3738.83	5086.53
1708.5	1790.98
6622.77	8530.73
[truncated: 140 more rows]
