# Supplementary material for: Genetic variation in IL-4 activated tissue resident macrophages determines strain-specific synergistic responses to LPS epigenetically
Source: Nat Commun. 2025 Jan 25;16:1030. doi: 10.1038/s41467-025-56379-8 (PMC11762786; doi:10.1038/s41467-025-56379-8)
Supplement: Supplementary file 4 — Source Data [file 41467_2025_56379_MOESM4_ESM.zip › souce data suply fig1b.xlsx]

## Sheet: Sheet1
BL/6 specific				BALB/c specific
BL/6		BALB/c		BL/6		BALB/c
BL/6_Ctrl	BL/6_IL-4	BALB/c_Ctrl	BALB/c_IL-4	BL/6_Ctrl	BL/6_IL-4	BALB/c_Ctrl	BALB/c_IL-4
75529.3	318140	221414	431049	473.123	607954	18.3473	525498
81822.1	269764	156948	295285	49046.5	374887	32870.8	468830
69319.5	263170	138443	284504	43492.9	66954.7	48025.4	186218
41313.6	129029	49365	93280.4	10356.9	30599.8	5698.6	32423.2
29533.5	121090	36284.2	78568.1	14700.3	32249.5	815.247	4017.39
29729	62952.3	55969.2	93231.7	830.217	16857.6	687.666	23280.8
4833.86	28793.5	19884.5	75752.6	1565.35	1856.33	3682.57	9275.3
16269.2	35585.8	56209.7	71787.6	3744.63	8528.84	97.3499	356.358
25029.1	55932.3	37634.6	68804.1	8267.57	5010.62	179.689	538.641
21323.2	62103.8	53908	60519.8	3719.69	6938.31	551.767	1779.3
7635.26	21708.2	39966	60266.5	1745.13	3262.05	2754.63	6157.36
12311.5	32134.9	35823.2	57687.3	2026.81	3475.61	2623.36	5609.62
23296	55062	33130.2	47476.2	1277.15	4203.67	1193.36	5041.72
24922	50977.8	37430.8	54883.8	2114.89	3239.91	1818.72	4925.45
17697.3	49102.5	22465.4	32001.4	1257.99	2266.33	1621.41	3417.13
500.526	1137.02	44502	41694.8	743.547	1336.15	1146.03	3382.33
10894.4	26093.2	23955.8	44027.1	3118.32	2336.06	1416.55	3233.33
18365.9	40146.8	21315.7	37212.3	1244.45	2801.82	1006.41	2897.15
7876.46	19763.8	21382.2	39324.6	1944.75	2505.38	360.884	744.868
9781.01	23303.7	17340	36555.7	227.522	608.954	583.021	2142.07
5452.98	18426.2	18091	36019.4	947.425	2101.62	10.3309	40.8884
7314.38	26977.2	11500.5	26102.3	470.346	350.339	848.97	2086.19
7829.98	16283.5	20037.6	25605.9	385.109	836.878	682.025	2048.53
6510.93	15118.9	15642.3	24339.1	602.946	950.505	675.433	1636.59
1385.21	11873.8	6257.65	22216	593.538	1463.73	336.666	1283.16
6068.33	17211.5	8722.96	20602.9	1432.21	1327.4	16.0699	34.0497
8119.53	16496.2	12206	20566.5	116.473	607.041	9.07384	1418.74
5147.42	13358.7	14622.8	19289.3	501.72	1029.13	497.281	1399.5
9372.53	18912.1	15853	17760.3	157.928	210.017	629.492	1394.73
8176.52	16858.3	7546.96	10490.5	1362.56	1393.44	478.88	1001.81
3541.89	16742.9	1902.83	2636.4	39.7144	305.127	113.566	1348.41
3531.14	14330.2	16169	14514.8	891.743	876.582	606.8	1257.57
2705.98	11086.9	5838.97	15833.9	557.136	1076.92	512.937	1241.83
5064.97	14500.5	5608.24	7982.79	546.74	1186.19	27.5974	236.897
3861.23	14225.7	3653.95	10499.3	394.932	658.815	524.811	1151.71
6163.99	14067.7	7039.97	11343.5	1148.49	288.404	1.09253	2.71081
6469.44	13471.5	8048.04	9783.33	1083.82	1048.21	127.526	255.317
4178.45	9694.46	7321.14	12921.7	318.808	641.488	307.023	1042.39
5772.59	12818.7	8076.33	12132.7	2.16817	117.422	0.301534	1016.21
4862.13	10314	7430.67	12796.4	458.51	792.525	435.877	1002.8
1395.89	12616.2	419.282	1516.62	735.589	982.927	65.6089	376.108
2807.09	10325.7	6156.57	12576.5	763.075	822.129	370.939	980.431
5240.58	11935.7	8651.41	9780.23	19.857	33.6186	65.2292	966.315
2357.65	11850.2	438.556	1833.44	847.513	775.913	179.822	606.513
3918.45	8716.6	6376	11747.9	193.557	836.05	5.68743	52.3352
5608.07	11387.5	7450.74	9360.66	636.695	783.481	167.422	408.727
3167.66	6380.37	6433.11	11280.5	204.707	325.543	329.943	774.436
5291.09	11052.2	6125.52	7548.86	400.93	745.867	197.119	575.987
716.967	10607.6	6125.6	5690.67	322.673	346.694	353.618	723.095
3272.99	10602.8	6828.35	8105.42	505.702	699.745	201.296	437.18
3781.07	10565.6	7615.79	6697.09	657.567	501.279	15.2067	32.2395
3865.84	10419.5	4968.21	6353.21	277.11	331.837	295.471	638.323
850.278	4835.12	5528.36	10269	246.028	408.884	272.716	617.475
7.20738	10180.3	221.659	6121.15	292.375	600.344	173.411	469.861
4965.66	10026.1	6009.8	6694.38	398.283	584.626	245.631	491.33
2817.43	8343.65	4798.02	9959.24	573.004	321.541	285.962	582.069
3013.55	9862.66	5348.91	9415.23	574.933	455.704	254.401	538.178
2876.57	9566.52	4017.13	5746.21	213.594	560.34	10.1849	126.252
1433.53	9178.17	786.317	1911.63	340.825	554.331	134.173	301.745
4332.8	8872.03	5828.66	8752.78	383.168	423.475	173.028	540.527
4215.9	8806.35	4320.09	4541.76	325.821	391.99	230.839	536.836
2198.31	8662.63	3897.1	6266.44	331.415	395.864	254.181	532.491
3378.81	7612.02	5994.27	8566.41	396.844	522.487	189.898	518.915
3993.11	8465.38	6429.75	7201.4	248.488	199.414	239.12	484.203
3257.06	8194.18	2864.38	4859.11	211.754	209.029	183.587	442.856
2803.12	8083.31	1790.09	3348.66	145.785	192.476	179.275	427.988
2005.39	5684.02	4870.44	8071.92	419.799	415.6	14.5826	70.0583
3312.79	8041.38	3818.2	6573.07	411.622	294.407	139.458	295.082
3398.61	6966.18	7421.9	7491.26	157.513	123.192	200.786	407.147
2134.34	6054.69	4213.61	7382.32	310.02	365.587	65.5074	161.001
3570.35	7205.41	6037.53	7352.92	118.127	223.226	107.766	362.921
3217.69	7213.86	3986.64	5644.57	146.183	157.591	88.6862	357.043
2196.2	5851.75	5422.5	7007.34	172.973	348.367	38.4734	170.114
1762.18	6944.57	1951.26	3326.37	332.453	241.599	147.935	347.057
2260.85	5756.02	3957.95	6865.82	104.8	107.366	158.984	334.03
2622.91	6337.34	4202.88	6757.76	218.451	328.173	100.2	281.383
3253.1	6709.6	2992.67	2873.05	133.953	179.11	157.451	320.062
2053.23	4210.76	4710.65	6484.58	237.779	309.086	65.1156	179.385
199.422	6375.56	58.9642	250.495	227.126	309.02	31.9534	92.2921
3060.89	6126.27	4109.32	5676.47	301.94	249.6	24.4474	53.5876
2560.14	5972.18	3482.77	4458.16	11.8483	11.7477	122.087	282.91
2565.47	5879.94	1916.43	2203.99	95.9914	149.679	49.8672	282.031
2617.12	5836.09	4176.99	5237.59	205.046	271.82	52.0241	138.623
2676.54	5531.64	4397.71	5766.97	78.5461	102.936	127.271	271.535
2641.44	5729.44	1828.93	1817.35	227.826	261.877	73.4566	224.701
1525.67	5325.45	5343.79	5660.57	58.4151	258.338	31.6962	242.448
1558.65	5659.85	1582.86	2474	117.996	83.7769	123.3	257.874
2656.37	5433.82	3912.01	5543.23	253.893	73.1546	83.8224	177.386
2608.53	5478.17	2977.89	3944.95	172.156	246.735	11.5326	77.3709
2217.05	5418.27	2881.13	4571.84	238.222	228.865	109.485	236.539
2501.23	5415.55	3730.56	4601.16	117.504	150.885	105.069	225.082
1325.91	5337.28	1335.83	2566.6	16.5642	183.515	6.50152	219.765
2195.2	5216.87	2938.89	4150.47	128.11	216.974	22.4203	77.3844
1564.15	4536.57	3724.8	5168.81	112.474	215.328	24.2017	100.19
1385.82	3468.79	2894.95	5122.52	79.5284	98.292	96.554	202.691
702.613	1447.93	3063.89	4969.07	123.958	140.655	97.491	202.463
1464.94	4904.82	502.065	1065.84	119.493	22.7234	36.3745	195.562
897.306	3206.29	2682.45	4847.83	119.827	191.757	28.0266	103.552
1683.07	4816.23	1265.58	2025.86	143.98	181.96	40.5336	108.647
2376.33	4765.03	2952.8	4773.92	33.4979	177.278	1.4567	37.899
2209.44	4697.39	2491.78	3249.11	169.943	60.6196	30.3483	73.1617
1940.22	4570.45	1793.64	2155.67	148.499	146.62	83.0939	166.875
1863.16	4545.56	1161.35	1592.95	166.728	125.914	44.5137	155.801
563.091	1186.44	3441.34	4535.18	166.582	44.8496	39.0861	91.7812
1848.44	3877.62	2719.75	4516.02	31.135	35.9175	71.0791	157.988
2234.8	4504.51	2924.84	3804.62	93.9384	93.5585	44.5877	152.515
1418.45	4484.77	1916.85	3602.36	40.1673	59.395	52.843	148.801
1391.36	4424.35	1762.35	2195.16	147.533	34.5787	3.2566	7.85928
315.493	4389.21	593.495	1528.21	8.59746	11.8237	37.6036	146.721
1689.81	4027.69	4329.92	4258.48	140.731	38.6821	22.0538	74.4946
229.121	1352.6	2437.8	4294.43	7.01757	0.624252	27.5416	137.268
1551.91	3951.83	2250.7	4242.33	50.3343	136.488	0.603068	35.556
1276.62	2562.31	2435.33	4231.91	51.7523	131.987	7.59168	59.389
2047.86	4222.45	1351.82	2075.93	96.0789	93.3602	51.6647	128.085
1501.82	4180.42	2056.52	3470.16	44.5127	77.2611	23.2506	126.771
473.936	2016.08	1395.44	4152.31	27.5014	28.3392	54.0236	120.63
166.88	600.157	3150.5	3991.13	73.9702	49.9324	45.7384	113.698
1098.75	2956.29	1969.73	3742.68	103.954	63.1652	15.7216	33.8111
1543.67	3735.24	1614.48	2238.18	71.8298	87.4219	38.1905	100.532
1080.7	2455.74	3153.92	3726.32	30.1725	51.1452	21.3209	100.164
133.399	1203.02	2230.89	3709.21	95.2964	37.013	7.37136	39.6674
1704.78	3695.03	1868.88	2862.17	48.0573	32.7893	43.1682	94.6231
1809.52	3671.52	2538.59	3260.99	67.5254	93.6078	1.46359	89.7315
1442.37	2956.72	3116.16	3651.56	25.739	65.2768	6.35314	93.4618
1014.89	2512.64	3413.07	3628.68	54.1339	81.1932	20.6088	91.9317
1384.49	3620.1	1452.77	2227.58	91.5478	22.2615	22.578	45.2212
1396.05	3567.96	1543.9	2656.41	21.6071	29.2149	25.1757	90.9063
1525.1	3558.54	2091.08	2793.74	2.19062	5.31647	4.90575	90.695
1524.68	3523.16	2632.96	3403.26	86.2825	57.0983	25.9668	84.2961
27.7883	92.1505	2045.68	3508.29	85.6448	60.1244	33.4358	69.5518
995.975	3464.45	1602.69	2886.4	38.1216	41.511	28.2492	84.5676
1485.17	3369.2	1963.22	2914.33	51.5377	57.5376	23.3621	84.3955
1470.63	3338.51	1909.88	2195.07	82.2867	5.01328	0.301534	1.18549
785.067	3296.26	274.741	682.191	44.0074	77.9774	17.148	79.2658
1567.34	3217	1561.83	2551.82	11.0969	19.9447	7.05362	78.1568
1105.58	3212.44	777.308	1647.08	76.2376	27.1188	1.36619	3.32671
957.286	3192.38	1148.37	2812.05	71.1863	41.5382	33.865	74.9263
1319.7	3176.36	1233.39	2257.93	74.3814	46.7207	0.967244	3.72822
1238.66	2482.12	2245.2	3174.35	74.0875	72.3229	26.1199	74.1548
1388.5	2839.27	2119.02	3170.77	12.3091	13.5539	17.0923	73.3176
1130.47	3129.57	730.108	1454.85	73.2817	44.7852	3.72749	12.4643
1040.67	2207.15	2140.61	3115.06	71.8578	20.4616	10.092	27.9296
885.091	3074.52	2185.29	2028.03	70.9444	52.556	28.4231	65.6644
1003.86	2986.15	1624.41	3072.8	70.8861	38.7853	1	4.62136
1256.46	2771.72	1745.84	3071.62	31.1901	70.0619	1.70249	20.4031
785.098	3064.09	912.205	1056.7	64.6831	36.3794	17.6189	39.8869
955.695	3029.77	531.199	607.944	41.1797	32.9379	15.5106	60.8628
1406.38	2903.06	1802.3	2979.13	60.5164	3.35787	1.06465	4.91437
1454.62	2931.02	2131.04	2162.43	59.6111	13.2328	0.364176	2.6172
1016.16	2922.95	1454.67	2076.24	21.8941	30.6488	3.9292	59.3012
1180.87	2917.32	1409.12	2365.4	39.5021	56.4418	3.09655	19.2533
1152.32	2870.97	1327.13	2690.24	53.1503	36.3562	2.30555	9.7319
825.156	2841.64	1168.58	1447.28	30.984	23.9169	18.0574	50.9565
1144.16	2835.73	1570.38	2783.92	50.2957	30.0609	8.14136	30.7332
916.47	2295.76	1802.63	2794.19	48.8865	0.624252	2.15718	4.4581
593.391	2750.38	401.645	841.128	48.3374	14.6496	2.52409	14.7715
1281.25	2740.31	1476.89	2084.79	48.102	43.3835	9.53779	24.9622
721.839	2093.33	1414.06	2718.53	10.7686	12.6743	9.32441	47.687
1150.6	2717.56	1654.31	1780.45	33.579	35.9268	19.2402	45.6959
1209.87	2709.96	1408.51	1680.55	45.6335	6.95866	1.30354	8.71572
1255.81	2586.68	1287.26	1875.7	43.7721	44.4875	20.502	45.029
1007.91	2533.09	1582.16	2488.68	44.6086	15.8707	4.03592	8.72407
353.301	2531.33	199.874	692.845	38.3497	25.2559	20.1913	44.2731
544.11	2501.68	1171.01	1318.12	43.6321	17.6705	0.364176	3.61435
1023.46	2485.94	690.449	1055.66	43.3487	16.7072	10.7077	36.1187
1044.45	2473.56	1483.9	1821.94	9.48285	16.088	2.60709	43.3091
422.74	2427.15	434.925	1588.39	41.0626	38.5669	2.66973	14.3586
823.495	2014.13	2360.07	2411.6	40.4171	15.8682	13.5365	33.5331
822.748	2411.37	1158.05	1641.12	40.3474	16.2457	1.02989	7.83056
1185.24	2408.84	1303.99	2244.53	11.9732	7.73919	13.0078	39.0271
775.797	2088.57	1298.89	2373.93	25.2509	38.9807	4.09856	23.8712
746.688	1705.04	1446.58	2368.62	37.5909	37.7695	7.38992	30.2726
803.898	2285.71	955.955	1484.66	36.6199	23.6786	6.66157	16.3295
57.4442	1712.06	271.934	2218.14	36.5399	8.816	0.398942	2.2965
715.898	2205.85	957.757	1113.51	10.7751	3.30531	11.4258	34.8376
651.251	2024.82	979.548	2182.77	3.20276	2.19718	6.66845	34.6889
755.356	2148.87	1103.17	1950.77	33.9011	31.3039	3.22183	16.5546
905.594	2138.73	525.992	780.717	26.448	18.185	15.3319	33.2996
297.046	1276.63	610.192	2116.97	33.0722	25.1847	1.16206	6.34609
905.838	2112.86	1069.22	1371.39	32.3333	2.16824	1.46359	5.69067
846.993	2104.26	1119.11	1036.61	29.3543	30.4337	2.92719	14.3122
1010.52	2094.79	1614.92	1869.64	30.1122	7.18152	0.309549	1.6515
466.409	2083.09	987.946	1822.14	29.7995	15.2781	0.301534	2.6713
114.466	679.904	1869.1	1920.86	19.7847	18.0527	6.26952	28.8995
756.712	1898.34	820.878	1003.87	28.5101	7.01753	1.95994	7.93174
642.072	1409.23	1302.07	1872.76	27.6676	13.6645	1.49836	15.8795
711.022	1859.5	1256.47	1850.53	14.8242	14.4612	8.61704	27.0254
215.761	1843.34	72.8555	422.337	27.0097	5.36982	4.72019	9.75996
380.757	805.624	1256.21	1838.22	18.2381	12.0539	6.54107	25.9742
706.541	1608.18	943.203	1817.08	25.1672	4.77501	1.06465	5.60919
635.602	1806.35	563.191	1161.13	15.4883	8.48723	8.31309	24.2179
294.112	1079.61	1805.92	1600.59	18.1533	7.48471	9.0831	24.172
355.969	1785.85	280.391	528.928	22.4834	7.82583	0.66571	6.04509
605.394	1724.13	1270.29	1784.27	21.275	9.11533	0.763118	3.40752
652.644	1758.17	859.812	1064.42	21.0691	16.3417	1	3.44125
636.775	1741.96	601.96	734.95	13.2515	1.25236	2.23602	20.4623
162.859	978.549	468.156	1677.41	17.7899	15.176	7.34826	19.8687
500.856	1639.1	355.635	432.988	19.4977	10.2153	7.71244	18.3784
342.94	1632.02	950.807	1271.73	18.9047	15.2618	1.36619	6.3728
702.555	1544	1019.4	1625.11	16.8614	8.1956	6.18621	12.3912
729.607	1618.91	496.907	858.288	16.6504	2.54571	1.26878	2.96528
626.659	1596.65	1013.83	1388.21	16.0112	6.43042	3.39808	9.80771
242.051	925.594	585.078	1584.21	16.005	0	0.763118	2.59683
244.846	1564.82	861.603	1521.49	15.8989	2.6772	0.603068	3.76896
684.282	1521.83	1315.33	1562.21	15.3634	9.90357	4.09856	10.9251
669.243	1408.25	942.883	1561.78	15.0955	2.93313	1.50759	6.55255
497.103	1192.65	1023.37	1561.57	14.2413	5.76517	5.16321	11.2731
623.084	1559.58	854.762	1331.19	14.0765	2.50471	4.32125	8.8316
544.546	1203.63	939.896	1521.56	13.91	5.63103	2.43115	7.20524
738.13	1497.65	658.559	764.27	9.7637	6.52783	2.52825	13.0529
652.399	1484.77	712.32	1270.97	12.9641	5.15248	3.96638	10.906
554.02	1122.45	1131.27	1459.68	10.8486	5.56405	3.0853	12.2396
683.834	1445.87	413.178	473.789	12.1205	2.83734	1.09253	5.6162
669.303	1350.9	1003.51	1438.16	12.0992	8.65091	1	7.52691
394.123	1437.65	115.655	133.223	5.36496	4.01156	1.16206	11.7027
26.1419	60.4432	1105.17	1432.69	4.05796	0.624252	2.43084	11.688
698.98	1425.59	719.542	1169.17	11.5401	2.84119	1	4.22456
579.617	1402.59	894.239	1317.4	10.3466	7.36172	1.12729	10.591
293.705	1394.36	388.963	1177.7	10.2119	3.2566	0.398942	4.20486
3.84087	169.116	328.706	1302.46	10.1308	2.47142	2.43084	8.9468
75.7655	936.133	1289.81	1159.44	6.48681	0	2.90056	9.79652
467.613	1285.08	677.598	1213.72	9.59151	3.62637	1	2.21569
496.893	1235.3	717.783	1035.26	9.31562	3.84371	0.700476	4.17113
551.896	1149.2	867.923	1229.07	8.96618	1.54784	1.63295	8.05463
402.16	985.763	712.843	1227.84	2.77105	0.332624	0.603068	8.90285
488.567	1226.81	689.372	1160.78	8.90254	0.923587	0.301534	2.58347
140.541	988.721	779.747	1215.88	8.79399	0.332624	1	2.57012
418.336	1117.51	582.249	1207.08	7.53437	3.76478	1.63295	8.75713
241.873	1184.79	309.155	794.016	3.70228	1.58983	1	8.5721
451.814	1176.13	599.953	693.476	6.16135	1.32717	1	7.94045
6.13644	1173.03	12.6832	909.218	4.16291	5.43255	1	7.87264
375.662	1120.96	829.64	748.547	6.76166	4.21509	0.659158	4.88632
160.557	1112.49	216.876	335.624	5.89802	3.34245	1	2.65093
69.1618	1107.89	50.0162	192.824	4.41883	0.874882	0.603068	5.15426
535.786	1106.09	576.88	653.012	4.93922	4.52052	1	4.83924
441.592	1071.02	573.851	863.636	4.89431	3.97441	1	4.11002
251.806	1064.53	68.9587	132.113	3.81842	1.46584	0.364176	4.89334
20.4724	1062.73	9.63283	120.678
95.1399	317.671	403.432	1054.72
281.57	766.236	535.237	1052.74
401.115	1041.26	503.015	769.307
66.2019	360.693	773.744	1007.63
497.395	1005.22	529.785	635.568
110.128	282.995	731.485	951.125
22.0804	442.243	206.995	942.568
237.573	932.541	626.895	912.255
188.259	920.288	140.676	394.251
306.079	917.606	457.229	778.881
356.19	713.775	693.719	898.418
267.228	818.228	544.86	687.477
344.686	803.882	371.237	361.55
205.908	758.273	210.917	321.871
216.716	745.602	407.439	437.164
328.826	731.697	468.913	558.071
353.913	729.751	284.81	395.472
73.1932	725.523	48.2691	253.701
60.7058	501.313	167.953	716.708
190.368	583.318	408.579	709.433
323.06	683.09	461.918	578.889
329.975	680.255	521.929	549.708
41.056	151.758	487.212	676.305
1	4.52823	341.699	623.294
140.103	606.16	327.604	427.593
253.21	604.2	248.886	226.904
211.41	440.382	597.886	576.933
163.447	595.327	277.508	528.206
122.308	374.564	289.045	581.889
260.289	579.97	370.835	389.029
221.211	567.553	313.107	518.189
95.4036	565.476	75.1009	155.241
252.465	562.327	367.369	423.822
165.005	559.816	223.025	311.967
138.802	558.187	126.582	221.485
215.824	551.972	222.413	320.028
158.477	549.603	143.58	198.871
201.404	516.736	195.125	314.517
153.288	363.887	441.659	515.682
81.0467	401.485	490.677	510.271
174.208	386.391	497.79	507.051
153.55	447.945	282.384	505.158
195.976	497.08	220.944	347.064
188.505	436.574	485.77	460.623
131.646	485.604	147.882	152.137
72.4469	189.958	377.084	483.57
216.986	477.534	290.156	465.102
169.854	476.218	157.945	294.731
38.8604	470.598	62.9442	189.175
188.286	469.382	181.798	175.096
180.824	467.011	256.813	441.512
68.5511	465.391	283.067	407.782
226.33	461.018	269.255	320.406
140.254	458.116	61.9075	118.818
150.328	444.595	232.213	425.669
154.242	438.368	185.177	186.184
66.0259	267.506	363.847	435.513
9.398	431.878	5.7222	44.245
78.3151	306.192	236.905	431.78
141.62	399.05	225.373	423.37
109.489	415.623	117.662	230.954
112.545	324.585	239.596	406.104
154.845	323.315	342.772	403.307
139.173	394.738	243.549	210.182
186.427	389.733	127.974	159.462
47.914	383.336	97.1997	121.927
56.2633	202.248	225.957	380.442
20.7537	373.339	23.0558	35.3817
69.1637	361.89	166.783	371.737
110.325	369.332	84.0239	100.487
11.0568	116.132	67.4583	366.704
53.1721	352.591	76.3187	253.621
88.2706	346.049	50.9457	102.842
40.7974	343.553	31.7262	39.4382
96.0797	342.009	46.5153	50.002
98.6235	341.152	138.486	116.592
162.951	338.444	113.718	152.132
86.9713	337.801	20.038	35.9378
118.219	333.887	224.904	271.95
25.8562	112.951	149.652	331.981
20.4464	330.333	67.5185	98.9136
20.194	316.287	32.5498	105.737
10.5813	36.0971	283.455	306.774
97.8139	199	261.408	301.971
115.479	292.713	89.8831	82.1388
104.949	292.011	91.247	100.995
102.511	287.842	187.077	289.978
19.6362	146.678	76.625	284.201
18.7238	282.537	14.796	97.5584
97.4143	277.964	197.348	206.6
65.8774	273.188	153.229	209.365
73.0226	272.422	127.589	201.319
32.0799	266.738	48.2364	64.8092
3.90575	143.157	159.329	264.58
17.2022	259.286	37.8728	85.9184
35.8322	257.27	40.6933	41.7614
103.243	253.219	120.45	175.79
66.3315	252.791	172.061	204.694
50.3121	246.566	82.5049	218.283
25.0634	243.228	27.6531	73.7324
59.4447	238.506	94.0239	161.174
76.3774	237.419	138.906	162.615
81.6869	217.779	145.7	234.861
91.4612	204.268	203.715	234.709
57.4379	215.805	125.149	233.669
19.9381	226.074	36.7781	48.7896
87.6707	223.542	119.188	192.718
35.5447	83.0134	198.237	221.989
108.176	219.752	97.3171	122.294
1.20206	219.205	2.00402	10.421
30.2125	216.306	31.8608	58.8987
42.4715	201.964	36.6622	44.39
12.485	197.363	74.725	152.929
86.3062	197.266	117.429	140.376
28.6198	97.5021	121.468	185.116
80.0501	163.058	179.017	181.271
2.98331	177.312	3.53026	9.81272
24.0112	55.5048	143.378	176.976
69.8669	154.866	176.558	167.595
59.7323	174.96	75.8571	137.321
2.10205	13.5731	75.507	166.93
14.6145	64.836	71.8466	166.61
49.0146	157.099	22.2813	20.6265
50.0784	114.707	117.506	152.307
19.7483	83.6632	147.012	151.019
51.8471	147.467	80.6485	99.1594
17.3592	146.146	19.1476	29.6089
45.4351	145.651	14.8913	16.059
1.24572	15.0228	135.953	143.975
52.565	143.15	30.9885	47.349
9.61396	142.969	5.8499	17.4111
2.01596	44.096	19.6415	141.936
64.6299	141.327	125.281	133.558
58.8238	140.222	97.6282	108.786
37.5082	137.741	102.015	139.688
30.5806	138.467	23.464	32.8216
40.055	135.678	26.5561	47.4815
23.6717	81.0754	127.705	134.146
34.8387	134.129	62.0283	68.9833
21.3908	96.6611	62.2551	132.333
60.2055	132.028	31.9303	36.2662
59.0445	128.423	97.8923	118.254
35.333	124.541	70.6939	77.4313
26.1284	123.314	15.4338	26.6423
39.0563	122.66	92.7361	102.97
42.6902	121.044	23.3783	27.481
32.0361	118.44	19.8319	32.6881
51.7523	110.582	68.5874	69.7516
36.1692	88.4735	103.756	109.54
26.881	106.263	33.1667	34.2303
6.86537	105.344	2.66973	4.85961
0.579195	101.156	2.30555	7.14142
33.1994	99.6302	43.5765	49.8637
26.8945	98.9773	69.2234	96.4365
30.2325	97.9825	30.7032	39.8263
22.3986	95.4841	20.2446	15.4977
20.7157	89.44	58.2751	47.0181
32.357	85.695	52.4656	62.5507
0.880018	39.4129	15.6937	76.4171
23.8827	73.7811	46.3762	66.2505
10.2992	71.3691	6.61749	10.1952
1.39186	68.2022	2.16407	6.4269
18.5614	65.9506	39.703	60.7462
1.20206	64.5612	3.55813	6.36579
16.1809	64.2451	45.9704	48.0618
22.959	62.9152	24.7862	25.8253
22.1239	57.1508	52.9589	62.5337
2.1245	23.5155	31.3899	59.2058
0.278372	8.19946	17.1666	56.4072
10.4291	54.9941	6.89357	10.6311
18.0234	53.6106	28.421	24.6665
6.20256	50.9804	18.3983	34.9151
3.39143	50.2276	19.8037	22.657
12.4875	49.9959	27.2287	31.7303
3.58371	49.9423	8.57986	24.8358
0.857567	49.0575	10.4586	22.435
11.7773	47.8591	17.3267	14.5788
4.71965	45.7143	8.19022	7.41637
14.6544	45.6246	29.2767	31.2964
1	6.67089	16.6331	44.205
5.79431	31.7807	26.6442	42.3926
2.16817	42.3022	3.12442	3.04609
0.278372	42.0662	1.86254	5.26111
1	39.0431	4.21216	1.93507
2.63882	38.6891	3.16608	6.3925
0.322037	10.5688	33.7281	36.7854
6.73437	36.7381	7.89558	10.6445
3.90575	34.1938	13.6108	15.0949
5.86042	33.3778	8.22499	8.65528
3.86085	32.6316	4.38389	2.59683
7.84257	26.743	31.4272	29.798
0.300823	9.31647	12.1356	29.7775
1.50164	29.4427	2.42395	2.62354
3.37146	29.2829	6.26263	6.78766
4.50616	27.9376	6.32527	6.05144
4.93279	27.8151	11.5826	16.7261
3.34901	21.9212	11.3401	15.3705
1	7.28743	12.2099	21.8101
1.80494	20.6032	11.3885	13.5648
4.52861	19.9719	11.7181	12.192
0.579195	19.9579	4.99385	5.60852
1.15839	18.475	1.12729	0.361435
0.880018	8.65201	10.1849	13.4558
1.41431	13.4262	5.14464	3.03273
0.322037	12.5706	2.56301	1.88097
1	8.19506	12.225	7.2031
1	4.59481	5.86369	11.6486
1	10.565	3.5929	9.76062
1	9.76271	1.66772	1.12438
1	5.94648	9.30457	9.31747
1	7.48085	2.1293	3.0531
0.600408	5.76517	6.89357	5.73776
0.289506	3.73046	5.41513	1.38307
4299.8	10185.9	20119	17349.5
2599.3	12703.7	19013.8	6630.76
3277.84	7170.6	7055.19	5553.28
1144.61	2971.21	5840.18	3341.26
2742.23	5615.69	2701.77	2173.05
1658.42	5540.26	3105.79	2537.78
1973.02	4294.11	4318.19	3897.77
2081.93	4164.06	2957.67	2293.04
1847.81	3706.06	456.523	355.872
1692.06	3564.24	3243.51	2788.91
1127.17	3102.88	1849.46	1044.98
980.276	2877.5	2316.19	620.451
715.872	1719.43	2450.23	2139.55
992.61	2058.31	651.637	457.866
752.171	1880.49	1977.19	1523.45
356.359	1333.25	412.842	233.018
208.925	602.894	969.453	513.487
273.801	605.334	798.912	722.464
227.408	467.873	104.955	79.2028
114.275	444.657	142.438	80.3498
85.0414	381.291	31.6262	8.64894
177.346	376.106	172.666	154.49
91.8455	245.907	343.356	232.185
146.47	329.599	307.937	216.133
62.4735	170.618	319.953	187.163
1	4.22504	289.632	107.223
122.125	261.99	128.329	87.7615
103.385	255.796	200.264	112.374
64.4296	175.795	249.355	207.41
97.2129	224.46	179.998	136.303
35.0056	71.5262	192.668	68.8716
77.9789	162.635	116.75	82.5181
73.8834	154.061	147.942	118.573
39.9624	142.385	77.6313	37.386
57.2458	119.072	141.557	104.815
59.9793	136.322	77.7127	43.4604
32.1186	71.1386	98.7969	48.0051
38.1949	79.0235	52.4114	34.3973
35.3605	76.0632	42.8089	29.362
30.5157	67.9001	43.384	39.0074
16.9014	35.3413	63.8513	55.4992
13.7763	58.5852	1.20013	0
27.2305	55.4181	16.197	10.1004
15.0201	44.633	52.3862	17.994
23.4992	51.7058	30.5686	20.6903
20.1067	43.788	14.3907	10.0384
19.5512	41.8466	25.5888	13.9171
12.0605	36.7869	16.8954	11.6282
1.50288	4.26604	35.1311	20.071
4.09555	11.4591	33.3522	6.08516
1	2.37402	27.2218	22.7798
12.4201	26.3218	13.3558	3.03273
2.72615	9.99792	24.413	11.0975
9.03229	22.1556	10.2545	6.44026
8.15475	21.4438	15.9512	9.30435
3.58495	16.4143	21.4022	14.2862
4.59028	17.608	11.5859	4.75177
4.48371	17.4648	2.90862	1.15176
3.66981	16.1816	2.97126	0.361435
3.3041	15.7312	5.59003	3.10019
3.5176	11.4343	11.9755	6.14694
1	8.28916	1.82088	0.769954
