# Supplementary material for: Genetic variation in IL-4 activated tissue resident macrophages determines strain-specific synergistic responses to LPS epigenetically
Source: Nat Commun. 2025 Jan 25;16:1030. doi: 10.1038/s41467-025-56379-8 (PMC11762786; doi:10.1038/s41467-025-56379-8)
Supplement: Supplementary file 4 — Source Data [file 41467_2025_56379_MOESM4_ESM.zip › souce data suply fig2a_right.xlsx]

## Sheet: Sheet1
C/EBPs family motifs
	BL/6-Ctrl	BL/6-IL-4	BALB/c-Ctrl	BALB/c-IL-4
CEBPA	-1.89913	-4.07664	-3.98195	11.8568
CEBPB	-1.61582	-0.513139	-6.80322	5.74165
CEBPD	-1.03609	0.0776483	-5.24174	3.84523
CEBPE	-1.6381	-0.536584	-6.86791	5.81723
CEBPG	-1.05558	-0.241402	-7.0586	5.04699
