# Supplementary material for: Genetic variation in IL-4 activated tissue resident macrophages determines strain-specific synergistic responses to LPS epigenetically
Source: Nat Commun. 2025 Jan 25;16:1030. doi: 10.1038/s41467-025-56379-8 (PMC11762786; doi:10.1038/s41467-025-56379-8)
Supplement: Supplementary file 4 — Source Data [file 41467_2025_56379_MOESM4_ESM.zip › souce data suply fig3d.xlsx]

## Sheet: Sheet1
	BL/6												BALB/c
	Ctrl			IL4			LPS			IL4+LPS			Ctrl			IL4			LPS			IL4+LPS
Nfkbia	10652	9722	7594	4573	4264	4043	33809	28274	27908	27636	21837	27675	7795	8373	8572	3161	2971	3392	29948	30664	30855	28526	31469	29518
Chil3	221	343	173	403596	386660	342105	233	293	158	275393	299715	253099	9	20	8	192771	235861	202279	23	20	20	171191	251349	154760
