# Supplementary material for: Genetic variation in IL-4 activated tissue resident macrophages determines strain-specific synergistic responses to LPS epigenetically
Source: Nat Commun. 2025 Jan 25;16:1030. doi: 10.1038/s41467-025-56379-8 (PMC11762786; doi:10.1038/s41467-025-56379-8)
Supplement: Supplementary file 4 — Source Data [file 41467_2025_56379_MOESM4_ESM.zip › souce data suply fig3f.xlsx]

## Sheet: Sheet1
	BL/6													BALB/c
	Ctrl			IL4			LPS			IL4+LPS			Ctrl			IL4			LPS			IL4+LPS
Il1a	23376	13908	18424	1127	1760	1044	118051	199032	101800	110524	98290	104645	8732	15124	9710	2638	2361	2663	150335	233332	156771	123820	125753	121730
Il1b	15971	4432	12507	920	1067	910	124009	157572	106711	104688	84075	98886	8479	12818	9556	2952	1928	2948	146225	200553	152743	133470	127718	127503
Il6	4646	4724	3389	391	713	376	25071	41291	21125	18455	27834	18030	1536	3145	1763	624	542	669	30790	62644	31625	39732	42990	42329
Tnf	2194	1845	1740	399	445	365	4252	11730	3563	6646	6088	6517	591	842	695	117	120	135	2808	3194	2988	2003	1675	2042
