# Supplementary material for: Genetic variation in IL-4 activated tissue resident macrophages determines strain-specific synergistic responses to LPS epigenetically
Source: Nat Commun. 2025 Jan 25;16:1030. doi: 10.1038/s41467-025-56379-8 (PMC11762786; doi:10.1038/s41467-025-56379-8)
Supplement: Supplementary file 4 — Source Data [file 41467_2025_56379_MOESM4_ESM.zip › souce data suply fig4c.xlsx]

## Sheet: Sheet1
	BL/6												BALB/c
	Ctrl			IL-4			LPS			IL-4+LPS			Ctrl			IL4			LPS			IL4+LPS
Hbegf	257	263	199	199	267	196	2485	2098	2042	4648	6217	4400	209	231	252	240	175	280	10312	15388	10801	8055	9980	7107
