# Supplementary material for: Genetic variation in IL-4 activated tissue resident macrophages determines strain-specific synergistic responses to LPS epigenetically
Source: Nat Commun. 2025 Jan 25;16:1030. doi: 10.1038/s41467-025-56379-8 (PMC11762786; doi:10.1038/s41467-025-56379-8)
Supplement: Supplementary file 4 — Source Data [file 41467_2025_56379_MOESM4_ESM.zip › souce data suply fig5a.xlsx]

## Sheet: Sheet1
	BL/6	BALB/c
1	27920	48564
2	39336	15687
3	545406	30829
4	542086	6753
5	225794	13247
6	240824	4775
7	22420	121252
8	16269	23872
9	5742	120965
10	10229	93364
11	1529287	8596
12	1528754	78980
13	12434	95640
14	157065	90468
15	157723	49957
16	171153	40364
17	181182	32948
18	23280	82907
19	22948	33385
20	587992	38573
21	596767	100640
22	13998	338248
23	30648	385845
24	49186	594338
25	49150	584216
26	47528	67887
27	40659	72401
28	113550	94199
29	88138	23288
30	61539	21310
31	1163761	11310
32	584962	10504
33	59011	14334
34	84321	245738
35	272716	651714
36	2340817	651252
37	126056	84784
38	134106	57476
39	7082	1044970
40	8318	23383
41	17744	48063
42	24502	40596
43	6006	598917
44	5793	599266
45	44846	847208
46	438237	262516
47	438532	322019
48	537599	61136
49	649	6162
50	1372	928755
51	45423	24875
52	6062	5125
53	15192	1628
54	81056	37064
55	84567	920414
56	93271	919237
57	10407	841561
58	34914	836711
59	32987	2440046
60	49557	1357113
61	25543	40640
62	493789	640
63	9080	27129
64	84493	48603
65	105337	207853
66	197516	58067
67	2105	21843
68	735289	8157
69	734455	25010
70	64238	42911
71	42967	4907
72	32967	462379
73	243936	74609
74	34768	24169
75	14768	15835
76	30897	4165
77	3809	15323
78	39799	4677
79	19357	30344
80	3939	31610
81	135563	31883
82	42055	32256
83	50684	6735
84	9851	30672
85	8923	30714
86	9338	31263
87	14217	34668
88	48463	310896
89	62940	322869
90	20724	433773
91	43976	97427
92	21049	97183
93	13665	67138
94	24394	60469
95	35606	130854
96	28472	146282
97	27572	329215
98	20149	2019466
99	65253	56058
100	203868	5933
101	21174	14067
102	12017	48033
103	37983	214513
104	4791	54221
105	45209	16153
106	19508	97336
107	35545	22929
108	123500	171479
109	261546	171944
110	431721	40707
111	89781	40576
112	274079	641215
113	172809	3306
114	187526	16249
115	225089	149065
116	1608	24151
117	11971	154
118	17373	32749
119	12193	124082
120	29631	24911
121	3008302	25297
122	3332555	14703
123	3819619	37331
124	20090	6868
125	51834	7715
126	20970	8076
127	840672	33370
128	43727	107709
129	344893	29176
130	43588	795902
131	1780573	795189
132	1784265	115899
133	311614	115574
134	10713	22162
135	158365	15107
136	154322	209672
137	3118	18059
138	61958	45028
139	29152	129481
140	66605	15879
141	11038	8107
142	15178	6670
143	21954	39980
144	48825	1872722
145	117930	37360
146	97010	1246320
147	41100	8850
148	21100	20951
149	41509	48002
150	88010	215283
151	34822	69945
152	16385	117519
153	26112	127344
154	3888	123767
155	19528	5733
156	11405	221330
157	14822	71854
158	65905	49734
159	9256	146075
160	63342	696380
161	410564	63093
162	156072	64742
163	9964	12787
164	120856	4664
165	171931	136510
166	283731	136318
167	18504	76675
168	68090	44856
169	567210	11319
170	565325	57462
171	63227	56774
172	392613	245413
173	46670	247779
174	17574	259094
175	35684	268344
176	23913	38455
177	42614	24172
178	2614	15186
179	42983	44532
180	2983	15468
181	12642	103394
182	47358	154501
183	26797	1134778
184	36551	490167
185	22785	38059
186	31571	25238
187	35001	29589
188	25424	9589
189	140287	122305
190	51987	40245
191	37348	10246
192	33452	8628
193	24555	53836
194	18817	55708
195	12108	30274
196	16417	27275
197	95319	41396
198	41720	22551
199	26525	43288
200	21352	40054
201	41279	506684
202	42962	25405
203	22341	49392
204	7693	779600
205	4586	801948
206	43192	1231046
207	37450	42775
208	14195	104758
209	14177	93971
210	10038	93953
211	599	2399937
212	916100	2560416
213	2875	152251
214	125392	151877
215	57058	48472
216	26674	155274
217	166393	58452
218	362581	37861
219	114092	40929
220	88969	44908
221	68409	221134
222	7816	225721
223	58609	326849
224	3012	327580
225	18599	299923
226	32796	14178
227	26557	81280
228	91719	648565
229	35401	4264
230	38316	662310
231	40451	359417
232	28678	60708
233	38678	189635
234	41322	19114
235	23213	16462
236	33213	14874
237	46787	82442
238	8296	69135
239	5716	20007
240	49132	37810
241	9807	37849
242	13764	25344
243	3887	76151
244	44854	123391
245	931714	35442
246	13918	145847
247	75512	34821
248	33904	1123340
249	19849	127794
250	151	8387
251	9665	27657
252	9634	35175
253	1125	29967
254	18875	43355
255	8875	128630
256	33991	205685
257	23991	1392462
258	37001	1024842
259	1896	3047273
260	110788	48580
261	47381	6222723
262	37381	2450233
263	47619.5	2308957
264	37619.5	66786
265	47863	2539943
266	37863	2535322
267	2048	219689
268	24368
269	25012
270	25069
271	26111
272	292242
273	42871
274	44278
275	24865
276	21650
277	13273
278	43053
279	44976
280	35668
281	16648
282	15600
283	38754
284	31106
285	17122
286	2878
287	6709
288	13291
289	63742
290	48286
291	38244
292	81943
293	117193
294	105322
295	39837
296	22552
297	275
298	111430
299	113546
300	38301
301	13841
302	6984
303	15351
304	15454
305	505614
306	85375
307	20736
308	20461
309	45990
310	23820
311	40352
312	40364
313	33041
314	2323
315	12249
316	12438
317	77089
318	674930
319	13658
320	113676
321	36517
322	16814
323	148785
324	9409
325	19047
326	36115
327	39574
328	297945
329	286577
330	30179
331	26313
332	10239
333	5342
334	31399
335	53701
336	43933
337	13798
338	14031
339	37239
340	166232
341	170976
342	172645
343	172746
344	194039
345	201748
346	201922
347	202100
348	202320
349	31717
350	166921
351	44697
352	284569
353	2424684
354	2591144
355	4075
356	41204
357	33255
358	43102
359	27604
360	2396
361	6512
362	252031
363	272548
364	125474
365	41000
366	41524
367	35796
368	119999
369	1898
370	50467
371	22773
372	22680
373	69637
374	28176
375	45360
376	8194
377	4762
378	44154
379	69151
380	228738
381	1202222
382	1946034
383	549791
384	35521
385	31587
386	29332
387	17504
388	205303
389	198239
390	96647
391	88984
392	66426
393	8576
394	29042
395	28273
396	28130
397	26375
398	34467
399	39401
400	77833
401	5266719
402	5074758
403	5074737
404	115244
405	115241
406	14412
407	15588
408	1015531
409	1011322
410	905744
411	11270
412	25802
413	108779
414	373881
415	20698
416	58910
417	79699
418	33468
419	6223
420	3395
421	26081
422	15134
423	453324
424	47108
425	44231
426	1336204
427	10157
428	274985
429	52291
430	26695
431	241312
432	1628131
433	39593
434	191557
435	256390
436	49364
437	52151
438	255613
439	205102
440	26587
441	713178
442	11684
443	22345
444	64827
445	40903
446	15055
447	18060
448	125886
449	71302
450	350599
451	18776
452	27554
453	37245
454	19705
455	29705
456	397941
457	393925
458	610
459	87638
460	157076
461	55768
462	413193
463	355992
464	33628
465	653057
466	2714
467	3444
468	6724
469	965417
470	126249
471	10244
472	23979
473	34517
474	65473
475	35763
476	272356
477	720316
478	63523
479	99216
480	127753
481	57185
482	80121
483	68975
484	18078
485	11259
486	73904
487	47888
488	30151
489	15196
490	41792
491	40910
492	17320
493	371255
494	388025
495	357131
496	134741
497	41026
498	43023
499	36808
500	35546
501	62384
502	8096
503	47212
504	426528
505	425691
506	152043
507	147683
508	145953
509	130854
510	35094
511	3405
512	2380
513	47886
514	67518
515	39666
516	44533
517	21998
518	28064
519	151681
520	163068
521	15625
522	80782
523	42217
524	1448272
525	1450328
526	1456134
527	34157
528	47578
529	57750
530	17958
531	680574
532	710472
533	1827
534	42677
535	47323
536	17323
537	9149
538	36751
539	6751
540	43813
541	13813
542	1307814
543	1156158
544	47649
545	67133
546	98693
547	4543
548	10295
549	62051
550	82515
551	32921
552	46062
553	30556
554	88384
555	80788
556	14724
557	77530
558	45810
559	44273
560	34712
561	34362
562	26588
563	42928
564	42937
565	72361
566	72726
567	452197
568	43983
569	3465
570	9983
571	45430
572	45977
573	43356
574	38210
575	21885
576	20335
577	14511
578	14772
579	23938
580	67803
581	67839
582	49390
583	34338
584	695185
585	108723
586	46780
587	78202
588	50048
589	31839
590	9108
591	605747
592	163594
593	282725
594	488632
595	61097
596	61046
597	269785
598	2872977
599	24697
600	34697
601	7895
602	2413751
603	862218
604	109602
605	24011
606	18511
607	38511
608	22928
609	27151
610	26872
611	99076
612	8626
613	17951
614	6301
615	6862
616	23660
617	17552
618	10196
619	29804
620	45503
621	446053
622	439
623	62556
624	98537
625	111459
626	34952
627	88529
628	42237
629	43430
630	13664
631	370428
632	34645
633	113
634	39479
635	48376
636	31624
637	38295
638	41705
639	31607
640	48393
641	21922
642	41922
643	31760
644	26991
645	46722
646	18698
647	38698
648	4921
649	24921
650	31985
651	11985
652	2463
653	40560
654	9597
655	6666
656	4552
657	13291
658	14597
659	55522
660	5435
661	210710
662	19937
663	73733
664	48416
665	57051
666	57437
667	60144
668	64772
669	32941
670	22124
671	8760
672	18760
673	8103
674	18103
675	49849
676	42980
677	41666
678	64459
679	278807
680	278732
681	259647
682	3137
683	1054363
684	36287
685	3327
686	441040
687	13790
688	3790
689	15722
690	5722
691	19487
692	19258
693	44402
694	166435
695	170930
696	170936
697	93479
698	49193
699	794264
700	1756167
701	2403506
702	2490171
703	2487353
704	15842
705	33750
706	21210
707	20709
708	2
