# Supplementary material for: Genetic variation in IL-4 activated tissue resident macrophages determines strain-specific synergistic responses to LPS epigenetically
Source: Nat Commun. 2025 Jan 25;16:1030. doi: 10.1038/s41467-025-56379-8 (PMC11762786; doi:10.1038/s41467-025-56379-8)
Supplement: Supplementary file 4 — Source Data [file 41467_2025_56379_MOESM4_ESM.zip › souce data suply fig5b.xlsx]

## Sheet: Sheet1
BL/6		BALB/c
Ctrl	IL4	Ctrl	IL4
7.20738	10180.3	18.3473	525498
6.13644	1173.03	0.301534	1016.21
1.20206	219.205	9.07384	1418.74
0.579195	101.156	1.46359	89.7315
2.98331	177.312	0.603068	35.556
1.20206	64.5612	687.666	23280.8
20.4724	1062.73	6.50152	219.765
1.39186	68.2022	1.4567	37.899
9.398	431.878	4.90575	90.695
0.880018	39.4129	3.9292	59.3012
3.84087	169.116	65.2292	966.315
3.90575	143.157	6.35314	93.4618
199.422	6375.56	32870.8	468830
57.4442	1712.06	10.1849	126.252
0.278372	8.19946	1.70249	20.4031
2.01596	44.096	113.566	1348.41
22.0804	442.243	7.05362	78.1568
20.7537	373.339	5.68743	52.3352
20.4464	330.333	27.5974	236.897
69.1618	1107.89	7.59168	59.389
12.485	197.363	31.6962	242.448
20.194	316.287	0.364176	2.6172
6.86537	105.344	11.5326	77.3709
18.7238	282.537	3.09655	19.2533
17.2022	259.286	65.6089	376.108
9.61396	142.969	5698.6	32423.2
3.39143	50.2276	49.8672	282.031
716.967	10607.6	23.2506	126.771
315.493	4389.21	7.37136	39.6674
75.7655	936.133	36.3745	195.562
38.8604	470.598	27.5416	137.268
1.24572	15.0228	815.247	4017.39
19.9381	226.074	14.5826	70.0583
2.1245	23.5155	21.3209	100.164
11.0568	116.132	17.148	79.2658
73.1932	725.523	1	4.62136
25.0634	243.228	1.06465	4.91437
1395.89	12616.2	20.6088	91.9317
133.399	1203.02	38.4734	170.114
1385.21	11873.8	17.0923	73.3176
215.761	1843.34	1193.36	5041.72
40.7974	343.553	2.30555	9.7319
17.3592	146.146	24.2017	100.19
32.0799	266.738	88.6862	357.043
60.7058	501.313	10.3309	40.8884
6.20256	50.9804	0.301534	1.18549
47.914	383.336	15.5106	60.8628
19.6362	146.678	37.6036	146.721
35.8322	257.27	48025.4	186218
353.301	2531.33	0.967244	3.72822
30.2125	216.306	336.666	1283.16
140.541	988.721	8.14136	30.7332
10.2992	71.3691	28.0266	103.552
160.557	1112.49	583.021	2142.07
68.5511	465.391	97.3499	356.358
53.1721	352.591	23.3621	84.3955
2.10205	13.5731	25.1757	90.9063
1433.53	9178.17	44.5137	155.801
244.846	1564.82	22.4203	77.3844
162.859	978.549	44.5877	152.515
4833.86	28793.5	307.023	1042.39
114.466	679.904	22.0538	74.4946
95.4036	565.476	179.822	606.513
229.121	1352.6	107.766	362.921
422.74	2427.15	3.72749	12.4643
850.278	4835.12	25.9668	84.2961
66.2019	360.693	551.767	1779.3
10.4291	54.9941	173.028	540.527
69.1637	361.89	73.4566	224.701
2357.65	11850.2	682.025	2048.53
355.969	1785.85	179.689	538.641
81.0467	401.485	28.2492	84.5676
50.3121	246.566	1146.03	3382.33
241.873	1184.79	197.119	575.987
188.259	920.288	31.9534	92.2921
2599.3	12703.7	1006.41	2897.15
342.94	1632.02	26.1199	74.1548
42.4715	201.964	18.0574	50.9565
293.705	1394.36	52.843	148.801
3541.89	16742.9	497.281	1399.5
26.1284	123.314	100.2	281.383
593.391	2750.38	10.092	27.9296
544.11	2501.68	65.1156	179.385
1	4.52823	189.898	518.915
30.5806	138.467	173.411	469.861
21.3908	96.6611	1818.72	4925.45
85.0414	381.291	40.5336	108.647
466.409	2083.09	52.0241	138.623
14.6145	64.836	370.939	980.431
25.8562	112.951	38.1905	100.532
140.103	606.16	3682.57	9275.3
20.7157	89.44	45.7384	113.698
297.046	1276.63	1.09253	2.71081
22.3986	95.4841	51.6647	128.085
473.936	2016.08	65.5074	161.001
13.7763	58.5852	848.97	2086.19
19.7483	83.6632	167.422	408.727
251.806	1064.53	1.36619	3.32671
1	4.22504	675.433	1636.59
75529.3	318140	512.937	1241.83
785.067	3296.26	3.2566	7.85928
65.8774	273.188	183.587	442.856
29533.5	121090	30.3483	73.1617
2705.98	11086.9	179.275	427.988
3531.14	14330.2	39.0861	91.7812
66.0259	267.506	329.943	774.436
1325.91	5337.28	147.935	347.057
138.802	558.187	230.839	536.836
59.4447	238.506	122.087	282.91
16.1809	64.2451	28.4231	65.6644
26.881	106.263	435.877	1002.8
1762.18	6944.57	1416.55	3233.33
2198.31	8662.63	272.716	617.475
237.573	932.541	17.6189	39.8869
88.2706	346.049	134.173	301.745
78.3151	306.192	2754.63	6157.36
785.098	3064.09	54.0236	120.63
114.275	444.657	71.0791	157.988
86.9713	337.801	629.492	1394.73
34.8387	134.129	33.865	74.9263
242.051	925.594	524.811	1151.71
66.3315	252.791	43.1682	94.6231
69319.5	263170	24.4474	53.5876
109.489	415.623	201.296	437.18
57.4379	215.805	109.485	236.539
356.359	1333.25	295.471	638.323
73.0226	272.422	15.7216	33.8111
32.0361	118.44	105.069	225.082
41.056	151.758	2623.36	5609.62
131.646	485.604	127.271	271.535
7314.38	26977.2	15.2067	32.2395
3861.23	14225.7	16.0699	34.0497
205.908	758.273	83.8224	177.386
26.8945	98.9773	139.458	295.082
2807.09	10325.7	254.401	538.178
37.5082	137.741	1621.41	3417.13
294.112	1079.61	158.984	334.03
394.123	1437.65	96.554	202.691
163.447	595.327	254.181	532.491
1558.65	5659.85	478.88	1001.81
166.88	600.157	123.3	257.874
56.2633	202.248	33.4358	69.5518
897.306	3206.29	97.491	202.463
39.9624	142.385	606.8	1257.57
96.0797	342.009	360.884	744.868
18.5614	65.9506	353.618	723.095
35.333	124.541	285.962	582.069
1525.67	5325.45	157.451	320.062
995.975	3464.45	200.786	407.147
885.091	3074.52	239.12	484.203
158.477	549.603	83.0939	166.875
98.6235	341.152	22.578	45.2212
825.156	2841.64	127.526	255.317
216.716	745.602	245.631	491.33
23.6717	81.0754	768.49	1536.71
10.5813	36.0971
28.6198	97.5021
165.005	559.816
40.055	135.678
5452.98	18426.2
1464.94	4904.82
110.325	369.332
1658.42	5540.26
95.1399	317.671
957.286	3192.38
2876.57	9566.52
27.7883	92.1505
81822.1	269764
3013.55	9862.66
500.856	1639.1
140.254	458.116
30.2325	97.9825
3272.99	10602.8
45.4351	145.651
49.0146	157.099
1391.36	4424.35
955.695	3029.77
1418.45	4484.77
39.0563	122.66
41313.6	129029
651.251	2024.82
76.3774	237.419
23.8827	73.7811
715.898	2205.85
190.368	583.318
122.308	374.564
267.228	818.228
33.1994	99.6302
306.079	917.606
375.662	1120.96
1003.86	2986.15
18.0234	53.6106
15.0201	44.633
2817.43	8343.65
150.328	444.595
980.276	2877.5
822.748	2411.37
59.7323	174.96
153.55	447.945
21323.2	62103.8
1105.58	3212.44
1564.15	4536.57
721.839	2093.33
208.925	602.894
112.545	324.585
2803.12	8083.31
1016.16	2922.95
5064.97	14500.5
1683.07	4816.23
97.4143	277.964
605.394	1724.13
755.356	2148.87
51.8471	147.467
803.898	2285.71
7635.26	21708.2
154.242	438.368
635.602	1806.35
2134.34	6054.69
139.173	394.738
6068.33	17211.5
42.6902	121.044
2005.39	5684.02
118.219	333.887
141.62	399.05
102.511	287.842
169.854	476.218
3781.07	10565.6
1501.82	4180.42
104.949	292.011
17697.3	49102.5
1130.47	3129.57
1127.17	3102.88
467.613	1285.08
22.959	62.9152
636.775	1741.96
62.4735	170.618
64.4296	175.795
52.565	143.15
281.57	766.236
3865.84	10419.5
652.644	1758.17
775.797	2088.57
1098.75	2956.29
91.8455	245.907
418.336	1117.51
81.6869	217.779
2196.2	5851.75
32.357	85.695
72.4469	189.958
711.022	1859.5
1384.49	3620.1
12311.5	32134.9
451.814	1176.13
401.115	1041.26
1144.61	2971.21
5147.42	13358.7
22.1239	57.1508
180.824	467.011
110.128	282.995
221.211	567.553
201.404	516.736
215.824	551.972
1396.05	3567.96
87.6707	223.542
626.659	1596.65
1551.91	3951.83
2260.85	5756.02
195.976	497.08
115.479	292.713
3257.06	8194.18
1007.91	2533.09
488.567	1226.81
7876.46	19763.8
756.712	1898.34
916.47	2295.76
1385.82	3468.79
623.084	1559.58
752.171	1880.49
188.286	469.382
1152.32	2870.97
496.893	1235.3
846.993	2104.26
1144.16	2835.73
1014.89	2512.64
103.385	255.796
1180.87	2917.32
103.243	253.219
402.16	985.763
36.1692	88.4735
823.495	2014.13
2217.05	5418.27
1863.16	4545.56
1023.46	2485.94
3312.79	8041.38
441.592	1071.02
579.617	1402.59
1543.67	3735.24
2622.91	6337.34
1319.7	3176.36
715.872	1719.43
497.103	1192.65
10894.4	26093.2
253.21	604.2
58.8238	140.222
1689.81	4027.69
9781.01	23303.7
2195.2	5216.87
153.288	363.887
4299.8	10185.9
1044.45	2473.56
23296	55062
1150.6	2717.56
905.594	2138.73
1940.22	4570.45
35.5447	83.0134
1525.1	3558.54
2560.14	5972.18
905.838	2112.86
344.686	803.882
6510.93	15118.9
4178.45	9694.46
188.505	436.574
26.1419	60.4432
24.0112	55.5048
1524.68	3523.16
97.2129	224.46
2565.47	5879.94
50.0784	114.707
86.3062	197.266
746.688	1705.04
6163.99	14067.7
5240.58	11935.7
706.541	1608.18
652.399	1484.77
59.9793	136.322
1080.7	2455.74
500.526	1137.02
1470.63	3338.51
1485.17	3369.2
3378.81	7612.02
146.47	329.599
3217.69	7213.86
1209.87	2709.96
25029.1	55932.3
91.4612	204.268
2617.12	5836.09
260.289	579.97
252.465	562.327
328.826	731.697
30.5157	67.9001
3918.45	8716.6
684.282	1521.83
5772.59	12818.7
729.607	1618.91
174.208	386.391
69.8669	154.866
32.1186	71.1386
273.801	605.334
544.546	1203.63
1256.46	2771.72
216.986	477.534
23.4992	51.7058
702.555	1544
642.072	1409.23
60.2055	132.028
3277.84	7170.6
16269.2	35585.8
64.6299	141.327
18365.9	40146.8
1973.02	4294.11
59.0445	128.423
2641.44	5729.44
1704.78	3695.03
2501.23	5415.55
35.3605	76.0632
122.125	261.99
1281.25	2740.31
51.7523	110.582
2209.44	4697.39
4862.13	10314
1040.67	2207.15
177.346	376.106
3993.11	8465.38
29729	62952.3
380.757	805.624
323.06	683.09
683.834	1445.87
563.091	1186.44
1692.06	3564.24
669.243	1408.25
2608.53	5478.17
1848.44	3877.62
16.9014	35.3413
186.427	389.733
4215.9	8806.35
5291.09	11052.2
154.845	323.315
77.9789	162.635
73.8834	154.061
211.41	440.382
6469.44	13471.5
551.896	1149.2
57.2458	119.072
7829.98	16283.5
162.951	338.444
992.61	2058.31
1010.52	2094.79
38.1949	79.0235
2676.54	5531.64
535.786	1106.09
1406.38	2903.06
3253.1	6709.6
353.913	729.751
2047.86	4222.45
8176.52	16858.3
329.975	680.255
702.613	1447.93
1255.81	2586.68
227.408	467.873
1567.34	3217
2053.23	4210.76
1442.37	2956.72
3398.61	6966.18
2742.23	5615.69
4332.8	8872.03
2656.37	5433.82
24922	50977.8
1388.5	2839.27
35.0056	71.5262
698.98	1425.59
80.0501	163.058
226.33	461.018
27.2305	55.4181
97.8139	199
1185.24	2408.84
8119.53	16496.2
108.176	219.752
5608.07	11387.5
1809.52	3671.52
738.13	1497.65
554.02	1122.45
497.395	1005.22
4965.66	10026.1
669.303	1350.9
3570.35	7205.41
9372.53	18912.1
2234.8	4504.51
1454.62	2931.02
3167.66	6380.37
1276.62	2562.31
1847.81	3706.06
2376.33	4765.03
356.19	713.775
1238.66	2482.12
3060.89	6126.27
2081.93	4164.06
